# Supplementary material for: Aspergillus terreus sectorization: a morphological phenomenon shedding light on amphotericin B resistance mechanism
Source: mBio. 2025 Feb 25;16(4):e03926-24. doi: 10.1128/mbio.03926-24 (PMC11980562; doi:10.1128/mbio.03926-24)
Supplement: File S2 — InterPro and GO annotations found using InterProScan. [file mbio.03926-24-s0002.csv]

0	2	6	7	11	13						14
rna-gnl|WGS:JAAWWR|g5167.t1_orf2130	569	298	534	IPR000425	GO:0015267(InterPro)|GO:0016020(InterPro)|GO:0055085(InterPro)						-
rna-gnl|WGS:JAAWWR|g5167.t1_orf2130	569	297	537	IPR023271	-						-
rna-gnl|WGS:JAAWWR|g5167.t1_orf2130	569	291	537	IPR023271	-						-
rna-gnl|WGS:JAAWWR|g5167.t1_orf2130	569	296	531	IPR000425	GO:0015267(InterPro)|GO:0016020(InterPro)|GO:0055085(InterPro)						-
rna-gnl|WGS:JAAWWR|g5167.t1_orf2130	569	467	489	IPR000425	GO:0015267(InterPro)|GO:0016020(InterPro)|GO:0055085(InterPro)						-
rna-gnl|WGS:JAAWWR|g5167.t1_orf2130	569	434	452	IPR000425	GO:0015267(InterPro)|GO:0016020(InterPro)|GO:0055085(InterPro)						-
rna-gnl|WGS:JAAWWR|g5167.t1_orf2130	569	298	317	IPR000425	GO:0015267(InterPro)|GO:0016020(InterPro)|GO:0055085(InterPro)						-
rna-gnl|WGS:JAAWWR|g5167.t1_orf2130	569	336	360	IPR000425	GO:0015267(InterPro)|GO:0016020(InterPro)|GO:0055085(InterPro)						-
rna-gnl|WGS:JAAWWR|g5167.t1_orf2130	569	373	392	IPR000425	GO:0015267(InterPro)|GO:0016020(InterPro)|GO:0055085(InterPro)						-
rna-gnl|WGS:JAAWWR|g5167.t1_orf2130	569	514	534	IPR000425	GO:0015267(InterPro)|GO:0016020(InterPro)|GO:0055085(InterPro)						-
rna-gnl|WGS:JAAWWR|g5594.t1_orf19476	294	3	287	IPR003703	GO:0005782(PANTHER)|GO:0006637(InterPro)|GO:0006637(PANTHER)|GO:0009062(PANTHER)|GO:0047617(PANTHER)|GO:0047617(InterPro)						-
rna-gnl|WGS:JAAWWR|g5594.t1_orf19476	294	153	287	IPR029069	-						-
rna-gnl|WGS:JAAWWR|g5594.t1_orf19476	294	141	284	IPR049450	-						-
rna-gnl|WGS:JAAWWR|g5594.t1_orf19476	294	1	292	IPR042171	-						-
rna-gnl|WGS:JAAWWR|g5594.t1_orf19476	294	26	115	IPR049449	-						-
rna-gnl|WGS:JAAWWR|g5594.t1_orf19476	294	2	119	IPR029069	-						-
rna-gnl|WGS:JAAWWR|g142.t1_orf33606	886	67	192	IPR048625	-						-
rna-gnl|WGS:JAAWWR|g142.t1_orf33606	886	23	878	IPR009976	GO:0000145(PANTHER)|GO:0005737(InterPro)|GO:0006887(PANTHER)|GO:0006893(PANTHER)						-
rna-gnl|WGS:JAAWWR|g142.t1_orf33606	886	201	882	IPR048627	-						-
rna-gnl|WGS:JAAWWR|g430.t1_orf44655	764	481	758	IPR004206	GO:0004651(InterPro)						-
rna-gnl|WGS:JAAWWR|g430.t1_orf44655	764	458	763	IPR033469	-						-
rna-gnl|WGS:JAAWWR|g430.t1_orf44655	764	619	655	IPR007110	-						-
rna-gnl|WGS:JAAWWR|g430.t1_orf44655	764	477	723	IPR004206	GO:0004651(InterPro)						-
rna-gnl|WGS:JAAWWR|g430.t1_orf44655	764	435	764	IPR037009	GO:0004651(InterPro)						-
rna-gnl|WGS:JAAWWR|g430.t1_orf44655	764	1	762	IPR040343	GO:0004651(PANTHER)|GO:0004651(InterPro)|GO:0006370(PANTHER)|GO:0031533(PANTHER)|GO:0098507(PANTHER)						-
rna-gnl|WGS:JAAWWR|g3929.t1_orf64413	324	9	256	IPR009571	GO:0005886(InterPro)						-
rna-gnl|WGS:JAAWWR|g5378.t1_orf10291	413	164	236	IPR006086	GO:0004518(InterPro)						-
rna-gnl|WGS:JAAWWR|g5378.t1_orf10291	413	97	111	IPR019974	GO:0016788(InterPro)						-
rna-gnl|WGS:JAAWWR|g5378.t1_orf10291	413	241	256	IPR006084	-						-
rna-gnl|WGS:JAAWWR|g5378.t1_orf10291	413	99	118	IPR006084	-						-
rna-gnl|WGS:JAAWWR|g5378.t1_orf10291	413	163	180	IPR006084	-						-
rna-gnl|WGS:JAAWWR|g5378.t1_orf10291	413	184	204	IPR006084	-						-
rna-gnl|WGS:JAAWWR|g5378.t1_orf10291	413	237	374	IPR036279	-						-
rna-gnl|WGS:JAAWWR|g5378.t1_orf10291	413	1	405	IPR006084	GO:0005634(PANTHER)|GO:0005737(PANTHER)|GO:0008409(PANTHER)|GO:0017108(PANTHER)						-
rna-gnl|WGS:JAAWWR|g5378.t1_orf10291	413	2	251	IPR029060	-						-
rna-gnl|WGS:JAAWWR|g5378.t1_orf10291	413	1	125	IPR006085	GO:0004518(InterPro)						-
rna-gnl|WGS:JAAWWR|g5378.t1_orf10291	413	1	125	IPR006085	GO:0004518(InterPro)						-
rna-gnl|WGS:JAAWWR|g5378.t1_orf10291	413	1	368	IPR023426	GO:0016788(InterPro)						-
rna-gnl|WGS:JAAWWR|g5378.t1_orf10291	413	167	181	IPR019974	GO:0016788(InterPro)						-
rna-gnl|WGS:JAAWWR|g5378.t1_orf10291	413	238	271	IPR008918	GO:0003677(InterPro)|GO:0003824(InterPro)						-
rna-gnl|WGS:JAAWWR|g5378.t1_orf10291	413	167	251	IPR006086	GO:0004518(InterPro)						-
rna-gnl|WGS:JAAWWR|g5512.t1_orf15955	575	118	137	IPR041367	-						-
rna-gnl|WGS:JAAWWR|g5512.t1_orf15955	575	118	140	IPR000571	GO:0046872(InterPro)						-
rna-gnl|WGS:JAAWWR|g5512.t1_orf15955	575	86	109	IPR000571	GO:0046872(InterPro)						-
rna-gnl|WGS:JAAWWR|g5512.t1_orf15955	575	84	109	IPR036855	GO:0046872(InterPro)						-
rna-gnl|WGS:JAAWWR|g5512.t1_orf15955	575	81	272	IPR045072	GO:0000209(InterPro)|GO:0016567(PANTHER)|GO:0061630(PANTHER)|GO:0061630(InterPro)						-
rna-gnl|WGS:JAAWWR|g5512.t1_orf15955	575	84	111	IPR000571	GO:0046872(InterPro)						-
rna-gnl|WGS:JAAWWR|g5512.t1_orf15955	575	115	139	IPR000571	GO:0046872(InterPro)						-
rna-gnl|WGS:JAAWWR|g5512.t1_orf15955	575	84	110	IPR000571	GO:0046872(InterPro)						-
rna-gnl|WGS:JAAWWR|g5461.t1_orf13891	334	19	308	IPR021858	-						-
rna-gnl|WGS:JAAWWR|g5550.t1_orf17770	265	20	237	IPR005103	-						-
rna-gnl|WGS:JAAWWR|g5550.t1_orf17770	265	20	229	IPR005103	-						-
rna-gnl|WGS:JAAWWR|g5550.t1_orf17770	265	1	243	IPR049892	-						-
rna-gnl|WGS:JAAWWR|g489.t1_orf46834	1306	34	325	IPR011527	GO:0005524(InterPro)|GO:0016020(InterPro)|GO:0055085(InterPro)|GO:0140359(InterPro)						-
rna-gnl|WGS:JAAWWR|g489.t1_orf46834	1306	360	644	IPR027417	-						-
rna-gnl|WGS:JAAWWR|g489.t1_orf46834	1306	33	309	IPR011527	GO:0005524(InterPro)|GO:0016020(InterPro)|GO:0055085(InterPro)|GO:0140359(InterPro)						-
rna-gnl|WGS:JAAWWR|g489.t1_orf46834	1306	733	999	IPR011527	GO:0005524(InterPro)|GO:0016020(InterPro)|GO:0055085(InterPro)|GO:0140359(InterPro)						-
rna-gnl|WGS:JAAWWR|g489.t1_orf46834	1306	362	601	IPR003439	GO:0005524(InterPro)|GO:0016887(InterPro)						-
rna-gnl|WGS:JAAWWR|g489.t1_orf46834	1306	734	1016	IPR011527	GO:0005524(InterPro)|GO:0016020(InterPro)|GO:0055085(InterPro)|GO:0140359(InterPro)						-
rna-gnl|WGS:JAAWWR|g489.t1_orf46834	1306	20	342	IPR036640	GO:0005524(InterPro)|GO:0016020(InterPro)						-
rna-gnl|WGS:JAAWWR|g489.t1_orf46834	1306	82	1021	IPR036640	GO:0005524(InterPro)|GO:0016020(InterPro)						-
rna-gnl|WGS:JAAWWR|g489.t1_orf46834	1306	1068	1226	IPR003439	GO:0005524(InterPro)|GO:0016887(InterPro)						-
rna-gnl|WGS:JAAWWR|g489.t1_orf46834	1306	353	593	IPR027417	-						-
rna-gnl|WGS:JAAWWR|g489.t1_orf46834	1306	1077	1275	IPR003593	GO:0016887(InterPro)						-
rna-gnl|WGS:JAAWWR|g489.t1_orf46834	1306	389	578	IPR003593	GO:0016887(InterPro)						-
rna-gnl|WGS:JAAWWR|g489.t1_orf46834	1306	380	532	IPR003439	GO:0005524(InterPro)|GO:0016887(InterPro)						-
rna-gnl|WGS:JAAWWR|g489.t1_orf46834	1306	1198	1212	IPR017871	GO:0005524(InterPro)|GO:0016887(InterPro)						-
rna-gnl|WGS:JAAWWR|g489.t1_orf46834	1306	1045	1301	IPR027417	-						-
rna-gnl|WGS:JAAWWR|g489.t1_orf46834	1306	672	1293	IPR039421	-						-
rna-gnl|WGS:JAAWWR|g489.t1_orf46834	1306	1050	1298	IPR003439	GO:0005524(InterPro)|GO:0016887(InterPro)						-
rna-gnl|WGS:JAAWWR|g489.t1_orf46834	1306	1049	1290	IPR027417	-						-
rna-gnl|WGS:JAAWWR|g489.t1_orf46834	1306	726	1032	IPR036640	GO:0005524(InterPro)|GO:0016020(InterPro)						-
rna-gnl|WGS:JAAWWR|g63.t1_orf30439	329	27	329	IPR007785	GO:0005737(InterPro)|GO:0016226(InterPro)|GO:0051536(InterPro)						-
rna-gnl|WGS:JAAWWR|g63.t1_orf30439	329	226	322	IPR046408	-						-
rna-gnl|WGS:JAAWWR|g63.t1_orf30439	329	29	156	IPR031838	-						-
rna-gnl|WGS:JAAWWR|g63.t1_orf30439	329	26	325	IPR007785	GO:0005737(InterPro)|GO:0005737(PANTHER)|GO:0016226(InterPro)|GO:0016226(PANTHER)|GO:0051536(InterPro)						-
rna-gnl|WGS:JAAWWR|g5241.t1_orf5434	570	140	149	IPR001261	-						-
rna-gnl|WGS:JAAWWR|g5241.t1_orf5434	570	267	421	IPR011650	-						-
rna-gnl|WGS:JAAWWR|g5241.t1_orf5434	570	281	424	IPR036264	-						-
rna-gnl|WGS:JAAWWR|g5241.t1_orf5434	570	141	557	IPR002933	GO:0016787(InterPro)						-
rna-gnl|WGS:JAAWWR|g5241.t1_orf5434	570	34	566	IPR017141	GO:0004181(InterPro)						-
rna-gnl|WGS:JAAWWR|g5241.t1_orf5434	570	62	562	IPR047177	GO:0000328(PANTHER)|GO:0004180(PANTHER)|GO:0006807(PANTHER)|GO:0006807(InterPro)|GO:0016787(InterPro)|GO:0051603(PANTHER)						-
rna-gnl|WGS:JAAWWR|g5241.t1_orf5434	570	176	214	IPR001261	-						-
rna-gnl|WGS:JAAWWR|g5417.t1_orf11970	765	162	491	IPR021842	-						-
rna-gnl|WGS:JAAWWR|g329.t1_orf40830	456	228	430	IPR001915	GO:0004222(InterPro)|GO:0006508(InterPro)						-
rna-gnl|WGS:JAAWWR|g329.t1_orf40830	456	21	431	IPR027057	GO:0008233(InterPro)|GO:0071586(InterPro)						-
rna-gnl|WGS:JAAWWR|g329.t1_orf40830	456	40	224	IPR032456	-						-
rna-gnl|WGS:JAAWWR|g5787.t1_orf26276	311	1	143	IPR011032	-						-
rna-gnl|WGS:JAAWWR|g5787.t1_orf26276	311	107	272	IPR036291	-						-
rna-gnl|WGS:JAAWWR|g4113.t1_orf71781	474	249	256	IPR029510	GO:0016491(InterPro)						-
rna-gnl|WGS:JAAWWR|g4113.t1_orf71781	474	18	470	IPR016162	GO:0016491(InterPro)						-
rna-gnl|WGS:JAAWWR|g4113.t1_orf71781	474	4	472	IPR016161	GO:0016491(InterPro)						-
rna-gnl|WGS:JAAWWR|g4113.t1_orf71781	474	255	441	IPR016163	GO:0016620(InterPro)						-
rna-gnl|WGS:JAAWWR|g4113.t1_orf71781	474	18	470	IPR015590	GO:0016491(InterPro)						-
rna-gnl|WGS:JAAWWR|g4185.t1_orf74396	301	176	184	IPR002347	-						-
rna-gnl|WGS:JAAWWR|g4185.t1_orf74396	301	122	133	IPR002347	-						-
rna-gnl|WGS:JAAWWR|g4185.t1_orf74396	301	196	215	IPR002347	-						-
rna-gnl|WGS:JAAWWR|g4185.t1_orf74396	301	37	236	IPR002347	-						-
rna-gnl|WGS:JAAWWR|g4185.t1_orf74396	301	35	279	IPR036291	-						-
rna-gnl|WGS:JAAWWR|g4185.t1_orf74396	301	217	234	IPR002347	-						-
rna-gnl|WGS:JAAWWR|g4185.t1_orf74396	301	122	133	IPR002347	-						-
rna-gnl|WGS:JAAWWR|g4185.t1_orf74396	301	196	215	IPR002347	-						-
rna-gnl|WGS:JAAWWR|g4185.t1_orf74396	301	170	186	IPR002347	-						-
rna-gnl|WGS:JAAWWR|g4185.t1_orf74396	301	38	55	IPR002347	-						-
rna-gnl|WGS:JAAWWR|g848.t1_orf61484	337	19	337	IPR029058	-						-
rna-gnl|WGS:JAAWWR|g848.t1_orf61484	337	59	177	IPR013094	GO:0016787(InterPro)						-
rna-gnl|WGS:JAAWWR|g848.t1_orf61484	337	18	337	IPR029058	-						-
rna-gnl|WGS:JAAWWR|g848.t1_orf61484	337	144	157	IPR000073	-						-
rna-gnl|WGS:JAAWWR|g848.t1_orf61484	337	158	171	IPR000073	-						-
rna-gnl|WGS:JAAWWR|g848.t1_orf61484	337	270	284	IPR000073	-						-
rna-gnl|WGS:JAAWWR|g441.t1_orf45062	470	313	327	IPR004827	GO:0003700(InterPro)|GO:0006355(InterPro)						-
rna-gnl|WGS:JAAWWR|g154.t1_orf34199	1200	274	314	IPR018392	-						-
rna-gnl|WGS:JAAWWR|g154.t1_orf34199	1200	338	385	IPR018392	-						-
rna-gnl|WGS:JAAWWR|g154.t1_orf34199	1200	722	803	IPR029070	-						-
rna-gnl|WGS:JAAWWR|g154.t1_orf34199	1200	275	319	IPR018392	-						-
rna-gnl|WGS:JAAWWR|g154.t1_orf34199	1200	338	386	IPR018392	-						-
rna-gnl|WGS:JAAWWR|g154.t1_orf34199	1200	480	827	IPR011583	GO:0008061(InterPro)						-
rna-gnl|WGS:JAAWWR|g154.t1_orf34199	1200	421	445	IPR036861	GO:0008061(InterPro)						-
rna-gnl|WGS:JAAWWR|g154.t1_orf34199	1200	337	385	IPR018392	-						-
rna-gnl|WGS:JAAWWR|g154.t1_orf34199	1200	339	385	IPR018392	-						-
rna-gnl|WGS:JAAWWR|g154.t1_orf34199	1200	280	317	IPR018392	-						-
rna-gnl|WGS:JAAWWR|g154.t1_orf34199	1200	480	840	IPR001223	GO:0005975(InterPro)						-
rna-gnl|WGS:JAAWWR|g154.t1_orf34199	1200	336	386	IPR036779	-						-
rna-gnl|WGS:JAAWWR|g154.t1_orf34199	1200	472	833	IPR017853	-						-
rna-gnl|WGS:JAAWWR|g154.t1_orf34199	1200	274	318	IPR018392	-						-
rna-gnl|WGS:JAAWWR|g154.t1_orf34199	1200	336	386	IPR036779	-						-
rna-gnl|WGS:JAAWWR|g154.t1_orf34199	1200	272	319	IPR036779	-						-
rna-gnl|WGS:JAAWWR|g154.t1_orf34199	1200	721	800	IPR029070	-						-
rna-gnl|WGS:JAAWWR|g154.t1_orf34199	1200	483	820	IPR001223	GO:0005975(InterPro)						-
rna-gnl|WGS:JAAWWR|g241.t1_orf37500	279	3	131	IPR008962	-						-
rna-gnl|WGS:JAAWWR|g241.t1_orf37500	279	1	279	IPR016763	GO:0005789(InterPro)						-
rna-gnl|WGS:JAAWWR|g241.t1_orf37500	279	2	122	IPR000535	-						-
rna-gnl|WGS:JAAWWR|g241.t1_orf37500	279	3	94	IPR000535	-						-
rna-gnl|WGS:JAAWWR|g241.t1_orf37500	279	3	278	IPR016763	GO:0005789(InterPro)|GO:0005789(PANTHER)|GO:0005886(PANTHER)|GO:0033149(PANTHER)|GO:0061817(PANTHER)|GO:0090158(PANTHER)						-
rna-gnl|WGS:JAAWWR|g241.t1_orf37500	279	1	121	IPR013783	-						-
rna-gnl|WGS:JAAWWR|g5701.t1_orf22951	163	24	162	IPR001765	GO:0004089(InterPro)|GO:0008270(InterPro)						-
rna-gnl|WGS:JAAWWR|g5701.t1_orf22951	163	1	162	IPR036874	GO:0004089(InterPro)|GO:0008270(InterPro)						-
rna-gnl|WGS:JAAWWR|g5701.t1_orf22951	163	5	161	IPR036874	GO:0004089(InterPro)|GO:0008270(InterPro)						-
rna-gnl|WGS:JAAWWR|g5701.t1_orf22951	163	1	162	IPR001765	GO:0004089(InterPro)|GO:0008270(InterPro)						-
rna-gnl|WGS:JAAWWR|g5701.t1_orf22951	163	32	99	IPR001765	GO:0004089(InterPro)|GO:0008270(InterPro)						-
rna-gnl|WGS:JAAWWR|g5756.t1_orf25074	257	27	236	IPR036514	-						-
rna-gnl|WGS:JAAWWR|g5756.t1_orf25074	257	16	229	IPR037459	GO:0016787(InterPro)						-
rna-gnl|WGS:JAAWWR|g5756.t1_orf25074	257	31	215	IPR013830	-						-
rna-gnl|WGS:JAAWWR|g4201.t1_orf75402	1308	1182	1295	IPR003593	GO:0016887(InterPro)						-
rna-gnl|WGS:JAAWWR|g4201.t1_orf75402	1308	611	752	IPR003593	GO:0016887(InterPro)						-
rna-gnl|WGS:JAAWWR|g4201.t1_orf75402	1308	656	699	IPR003439	GO:0005524(InterPro)|GO:0016887(InterPro)						-
rna-gnl|WGS:JAAWWR|g4201.t1_orf75402	1308	581	772	IPR027417	-						-
rna-gnl|WGS:JAAWWR|g4201.t1_orf75402	1308	264	532	IPR036640	GO:0005524(InterPro)|GO:0016020(InterPro)						-
rna-gnl|WGS:JAAWWR|g4201.t1_orf75402	1308	260	539	IPR036640	GO:0005524(InterPro)|GO:0016020(InterPro)						-
rna-gnl|WGS:JAAWWR|g4201.t1_orf75402	1308	273	532	IPR044746	GO:0140359(InterPro)						-
rna-gnl|WGS:JAAWWR|g4201.t1_orf75402	1308	828	1125	IPR036640	GO:0005524(InterPro)|GO:0016020(InterPro)						-
rna-gnl|WGS:JAAWWR|g4201.t1_orf75402	1308	1173	1272	IPR003439	GO:0005524(InterPro)|GO:0016887(InterPro)						-
rna-gnl|WGS:JAAWWR|g4201.t1_orf75402	1308	1148	1271	IPR027417	-						-
rna-gnl|WGS:JAAWWR|g4201.t1_orf75402	1308	814	1132	IPR036640	GO:0005524(InterPro)|GO:0016020(InterPro)						-
rna-gnl|WGS:JAAWWR|g4201.t1_orf75402	1308	565	645	IPR027417	-						-
rna-gnl|WGS:JAAWWR|g4201.t1_orf75402	1308	906	1117	IPR011527	GO:0005524(InterPro)|GO:0016020(InterPro)|GO:0055085(InterPro)|GO:0140359(InterPro)						-
rna-gnl|WGS:JAAWWR|g4201.t1_orf75402	1308	842	1129	IPR044726	GO:0140359(InterPro)						-
rna-gnl|WGS:JAAWWR|g4201.t1_orf75402	1308	587	776	IPR003439	GO:0005524(InterPro)|GO:0016887(InterPro)						-
rna-gnl|WGS:JAAWWR|g4201.t1_orf75402	1308	646	786	IPR027417	-						-
rna-gnl|WGS:JAAWWR|g4201.t1_orf75402	1308	673	687	IPR017871	GO:0005524(InterPro)|GO:0016887(InterPro)						-
rna-gnl|WGS:JAAWWR|g4201.t1_orf75402	1308	844	1082	IPR011527	GO:0005524(InterPro)|GO:0016020(InterPro)|GO:0055085(InterPro)|GO:0140359(InterPro)						-
rna-gnl|WGS:JAAWWR|g4201.t1_orf75402	1308	305	524	IPR011527	GO:0005524(InterPro)|GO:0016020(InterPro)|GO:0055085(InterPro)|GO:0140359(InterPro)						-
rna-gnl|WGS:JAAWWR|g4201.t1_orf75402	1308	286	504	IPR011527	GO:0005524(InterPro)|GO:0016020(InterPro)|GO:0055085(InterPro)|GO:0140359(InterPro)						-
rna-gnl|WGS:JAAWWR|g4201.t1_orf75402	1308	1139	1283	IPR027417	-						-
rna-gnl|WGS:JAAWWR|g172.t1_orf35077	645	283	352	IPR007219	GO:0003677(InterPro)|GO:0006351(InterPro)|GO:0008270(InterPro)						-
rna-gnl|WGS:JAAWWR|g172.t1_orf35077	645	178	346	IPR007219	GO:0003677(InterPro)|GO:0006351(InterPro)|GO:0008270(InterPro)						-
rna-gnl|WGS:JAAWWR|g535.t1_orf48729	253	6	251	IPR005501	GO:0006807(PANTHER)						-
rna-gnl|WGS:JAAWWR|g535.t1_orf48729	253	10	247	IPR011330	GO:0005975(InterPro)						-
rna-gnl|WGS:JAAWWR|g535.t1_orf48729	253	10	242	IPR005501	-						-
rna-gnl|WGS:JAAWWR|g168.t1_orf34885	1103	90	300	IPR013947	GO:0003712(InterPro)|GO:0006357(InterPro)|GO:0016592(InterPro)						-
rna-gnl|WGS:JAAWWR|g168.t1_orf34885	1103	772	1099	IPR013947	GO:0003712(InterPro)|GO:0003712(PANTHER)|GO:0006357(PANTHER)|GO:0006357(InterPro)|GO:0016592(InterPro)|GO:0016592(PANTHER)|GO:0070847(PANTHER)						-
rna-gnl|WGS:JAAWWR|g836.t1_orf61161	603	237	515	IPR022751	GO:0006486(InterPro)|GO:0016757(InterPro)						-
rna-gnl|WGS:JAAWWR|g836.t1_orf61161	603	234	520	IPR029044	-						-
rna-gnl|WGS:JAAWWR|g681.t1_orf54585	295	7	279	IPR045312	GO:0016491(InterPro)						-
rna-gnl|WGS:JAAWWR|g681.t1_orf54585	295	12	138	IPR016040	-						-
rna-gnl|WGS:JAAWWR|g681.t1_orf54585	295	6	215	IPR036291	-						-
rna-gnl|WGS:JAAWWR|g251.t1_orf37830	495	291	479	IPR029063	-						-
rna-gnl|WGS:JAAWWR|g251.t1_orf37830	495	293	462	IPR001077	GO:0008171(InterPro)						-
rna-gnl|WGS:JAAWWR|g251.t1_orf37830	495	173	481	IPR029063	-						-
rna-gnl|WGS:JAAWWR|g251.t1_orf37830	495	74	170	IPR036390	-						-
rna-gnl|WGS:JAAWWR|g251.t1_orf37830	495	13	484	IPR016461	GO:0008168(InterPro)						-
rna-gnl|WGS:JAAWWR|g251.t1_orf37830	495	76	164	IPR036388	-						-
rna-gnl|WGS:JAAWWR|g251.t1_orf37830	495	86	481	IPR016461	GO:0008168(InterPro)						-
rna-gnl|WGS:JAAWWR|g5297.t1_orf7364	256	34	223	IPR040357	GO:0070072(InterPro)						-
rna-gnl|WGS:JAAWWR|g5297.t1_orf7364	256	27	253	IPR040357	GO:0051082(PANTHER)|GO:0070072(InterPro)|GO:1990871(PANTHER)						-
rna-gnl|WGS:JAAWWR|g39.t1_orf29540	510	394	406	IPR003663	GO:0016020(InterPro)|GO:0022857(InterPro)|GO:0055085(InterPro)						-
rna-gnl|WGS:JAAWWR|g39.t1_orf29540	510	21	31	IPR003663	GO:0016020(InterPro)|GO:0022857(InterPro)|GO:0055085(InterPro)						-
rna-gnl|WGS:JAAWWR|g39.t1_orf29540	510	283	293	IPR003663	GO:0016020(InterPro)|GO:0022857(InterPro)|GO:0055085(InterPro)						-
rna-gnl|WGS:JAAWWR|g39.t1_orf29540	510	113	132	IPR003663	GO:0016020(InterPro)|GO:0022857(InterPro)|GO:0055085(InterPro)						-
rna-gnl|WGS:JAAWWR|g39.t1_orf29540	510	371	392	IPR003663	GO:0016020(InterPro)|GO:0022857(InterPro)|GO:0055085(InterPro)						-
rna-gnl|WGS:JAAWWR|g39.t1_orf29540	510	6	473	IPR036259	-						-
rna-gnl|WGS:JAAWWR|g39.t1_orf29540	510	9	465	IPR003663	GO:0016020(InterPro)|GO:0022857(InterPro)|GO:0055085(InterPro)						-
rna-gnl|WGS:JAAWWR|g39.t1_orf29540	510	7	466	IPR036259	-						-
rna-gnl|WGS:JAAWWR|g39.t1_orf29540	510	13	458	IPR020846	GO:0022857(InterPro)						-
rna-gnl|WGS:JAAWWR|g39.t1_orf29540	510	13	469	IPR005828	GO:0016020(InterPro)|GO:0022857(InterPro)|GO:0055085(InterPro)						-
rna-gnl|WGS:JAAWWR|g66.t1_orf30591	758	58	224	IPR001347	GO:0097367(InterPro)|GO:1901135(InterPro)						-
rna-gnl|WGS:JAAWWR|g66.t1_orf30591	758	1	211	IPR040190	GO:0004857(PANTHER)|GO:0005654(PANTHER)|GO:0005829(PANTHER)|GO:0009750(PANTHER)|GO:0019899(PANTHER)|GO:0030246(PANTHER)|GO:0033132(PANTHER)|GO:0042593(PANTHER)|GO:0070095(PANTHER)						-
rna-gnl|WGS:JAAWWR|g66.t1_orf30591	758	17	280	IPR005488	GO:0016835(InterPro)|GO:0046348(InterPro)						-
rna-gnl|WGS:JAAWWR|g66.t1_orf30591	758	447	644	IPR043129	-						-
rna-gnl|WGS:JAAWWR|g66.t1_orf30591	758	9	305	IPR005488	GO:0016835(InterPro)|GO:0046348(InterPro)						-
rna-gnl|WGS:JAAWWR|g66.t1_orf30591	758	7	251	IPR046348	GO:0097367(InterPro)|GO:1901135(InterPro)						-
rna-gnl|WGS:JAAWWR|g66.t1_orf30591	758	323	436	IPR043129	-						-
rna-gnl|WGS:JAAWWR|g66.t1_orf30591	758	5	305	IPR005488	GO:0016835(InterPro)|GO:0046348(InterPro)						-
rna-gnl|WGS:JAAWWR|g66.t1_orf30591	758	191	208	IPR005486	-						-
rna-gnl|WGS:JAAWWR|g66.t1_orf30591	758	328	625	IPR002731	-						-
rna-gnl|WGS:JAAWWR|g4043.t1_orf68806	1228	1	1228	IPR044611	GO:0000209(InterPro)|GO:0000209(PANTHER)|GO:0006511(PANTHER)|GO:0061630(InterPro)|GO:0061630(PANTHER)						-
rna-gnl|WGS:JAAWWR|g4043.t1_orf68806	1228	832	1226	IPR000569	GO:0004842(InterPro)						-
rna-gnl|WGS:JAAWWR|g4043.t1_orf68806	1228	823	1222	IPR035983	GO:0004842(InterPro)						-
rna-gnl|WGS:JAAWWR|g4043.t1_orf68806	1228	852	1228	IPR000569	GO:0004842(InterPro)						-
rna-gnl|WGS:JAAWWR|g4043.t1_orf68806	1228	60	89	IPR000048	GO:0005515(InterPro)						-
rna-gnl|WGS:JAAWWR|g4043.t1_orf68806	1228	846	1228	IPR000569	GO:0004842(InterPro)						-
rna-gnl|WGS:JAAWWR|g4043.t1_orf68806	1228	883	1228	IPR000569	GO:0004842(InterPro)						-
rna-gnl|WGS:JAAWWR|g3988.t1_orf66614	984	22	454	IPR018823	-						-
rna-gnl|WGS:JAAWWR|g3988.t1_orf66614	984	765	974	IPR018820	-						-
rna-gnl|WGS:JAAWWR|g3988.t1_orf66614	984	625	759	IPR049453	-						-
rna-gnl|WGS:JAAWWR|g583.t1_orf50728	389	8	380	IPR013785	-						-
rna-gnl|WGS:JAAWWR|g583.t1_orf50728	389	332	382	IPR012133	GO:0010181(InterPro)|GO:0016491(InterPro)						-
rna-gnl|WGS:JAAWWR|g583.t1_orf50728	389	1	330	IPR012133	GO:0010181(InterPro)|GO:0016491(InterPro)						-
rna-gnl|WGS:JAAWWR|g583.t1_orf50728	389	4	382	IPR037396	-						-
rna-gnl|WGS:JAAWWR|g583.t1_orf50728	389	19	377	IPR000262	GO:0016491(InterPro)						-
rna-gnl|WGS:JAAWWR|g583.t1_orf50728	389	13	374	IPR012133	GO:0010181(InterPro)|GO:0016491(InterPro)						-
rna-gnl|WGS:JAAWWR|g583.t1_orf50728	389	259	265	IPR008259	GO:0016491(InterPro)						-
rna-gnl|WGS:JAAWWR|g5515.t1_orf16077	1004	861	1003	IPR036227	-						-
rna-gnl|WGS:JAAWWR|g5515.t1_orf16077	1004	173	434	IPR027417	-						-
rna-gnl|WGS:JAAWWR|g5515.t1_orf16077	1004	367	376	IPR002464	-						-
rna-gnl|WGS:JAAWWR|g5515.t1_orf16077	1004	966	997	IPR001196	GO:0003735(InterPro)|GO:0005840(InterPro)|GO:0006412(InterPro)						-
rna-gnl|WGS:JAAWWR|g5515.t1_orf16077	1004	856	1003	IPR030878	GO:0003735(InterPro)|GO:0006412(InterPro)|GO:0015934(InterPro)						-
rna-gnl|WGS:JAAWWR|g5515.t1_orf16077	1004	7	837	IPR045028	GO:0003678(PANTHER)|GO:0005634(PANTHER)|GO:0032508(PANTHER)|GO:0034085(PANTHER)						-
rna-gnl|WGS:JAAWWR|g5515.t1_orf16077	1004	168	832	IPR013020	GO:0003678(InterPro)						-
rna-gnl|WGS:JAAWWR|g5515.t1_orf16077	1004	11	84	IPR027417	-						-
rna-gnl|WGS:JAAWWR|g5515.t1_orf16077	1004	605	833	IPR027417	-						-
rna-gnl|WGS:JAAWWR|g5515.t1_orf16077	1004	651	818	IPR006555	GO:0003676(InterPro)|GO:0004386(InterPro)|GO:0005524(InterPro)|GO:0006139(InterPro)|GO:0016818(InterPro)						-
rna-gnl|WGS:JAAWWR|g5515.t1_orf16077	1004	883	1001	IPR021131	-						-
rna-gnl|WGS:JAAWWR|g5515.t1_orf16077	1004	204	394	IPR010614	GO:0003677(InterPro)|GO:0003678(InterPro)|GO:0005524(InterPro)						-
rna-gnl|WGS:JAAWWR|g5515.t1_orf16077	1004	6	416	IPR006554	GO:0003678(InterPro)|GO:0016818(InterPro)						-
rna-gnl|WGS:JAAWWR|g5515.t1_orf16077	1004	633	831	IPR006555	GO:0003676(InterPro)|GO:0004386(InterPro)|GO:0005524(InterPro)|GO:0006139(InterPro)|GO:0016818(InterPro)						-
rna-gnl|WGS:JAAWWR|g5515.t1_orf16077	1004	4	424	IPR014013	GO:0005524(InterPro)						-
rna-gnl|WGS:JAAWWR|g5354.t1_orf9301	605	16	363	IPR036188	-						-
rna-gnl|WGS:JAAWWR|g5354.t1_orf9301	605	15	378	IPR036188	-						-
rna-gnl|WGS:JAAWWR|g5354.t1_orf9301	605	14	362	IPR002938	GO:0071949(InterPro)						-
rna-gnl|WGS:JAAWWR|g203.t1_orf36174	467	222	457	IPR002937	GO:0016491(InterPro)						-
rna-gnl|WGS:JAAWWR|g203.t1_orf36174	467	5	371	IPR036188	-						-
rna-gnl|WGS:JAAWWR|g203.t1_orf36174	467	9	457	IPR036188	-						-
rna-gnl|WGS:JAAWWR|g5403.t1_orf11391	133	27	95	IPR013154	-						-
rna-gnl|WGS:JAAWWR|g5403.t1_orf11391	133	88	133	IPR036291	-						-
rna-gnl|WGS:JAAWWR|g5403.t1_orf11391	133	9	98	IPR011032	-						-
rna-gnl|WGS:JAAWWR|g5403.t1_orf11391	133	22	95	IPR047109	GO:0006066(PANTHER)|GO:0008106(PANTHER)|GO:0016616(InterPro)|GO:0016616(PANTHER)						-
rna-gnl|WGS:JAAWWR|g5403.t1_orf11391	133	54	68	IPR002328	GO:0008270(InterPro)|GO:0016491(InterPro)						-
rna-gnl|WGS:JAAWWR|g5225.t1_orf4851	681	7	39	IPR001138	GO:0000981(InterPro)|GO:0006355(InterPro)|GO:0008270(InterPro)						-
rna-gnl|WGS:JAAWWR|g5225.t1_orf4851	681	11	39	IPR001138	GO:0000981(InterPro)|GO:0006355(InterPro)|GO:0008270(InterPro)						-
rna-gnl|WGS:JAAWWR|g5225.t1_orf4851	681	4	49	IPR036864	GO:0000981(InterPro)|GO:0006355(InterPro)|GO:0008270(InterPro)						-
rna-gnl|WGS:JAAWWR|g5225.t1_orf4851	681	311	384	IPR007219	GO:0003677(InterPro)|GO:0006351(InterPro)|GO:0008270(InterPro)						-
rna-gnl|WGS:JAAWWR|g5225.t1_orf4851	681	6	50	IPR001138	GO:0000981(InterPro)|GO:0006355(InterPro)|GO:0008270(InterPro)						-
rna-gnl|WGS:JAAWWR|g5225.t1_orf4851	681	4	65	IPR036864	GO:0000981(InterPro)|GO:0006355(InterPro)|GO:0008270(InterPro)						-
rna-gnl|WGS:JAAWWR|g5225.t1_orf4851	681	11	41	IPR001138	GO:0000981(InterPro)|GO:0006355(InterPro)|GO:0008270(InterPro)						-
rna-gnl|WGS:JAAWWR|g5225.t1_orf4851	681	206	456	IPR007219	GO:0003677(InterPro)|GO:0006351(InterPro)|GO:0008270(InterPro)						-
rna-gnl|WGS:JAAWWR|g5225.t1_orf4851	681	11	40	IPR001138	GO:0000981(InterPro)|GO:0006355(InterPro)|GO:0008270(InterPro)						-
rna-gnl|WGS:JAAWWR|g111.t1_orf32155	165	23	162	IPR023352	-						-
rna-gnl|WGS:JAAWWR|g111.t1_orf32155	165	24	159	IPR023352	-						-
rna-gnl|WGS:JAAWWR|g111.t1_orf32155	165	65	161	IPR001129	GO:0016020(InterPro)						-
rna-gnl|WGS:JAAWWR|g5147.t1_orf1507	234	8	231	IPR004898	GO:0005576(InterPro)|GO:0030570(InterPro)|GO:0045490(PANTHER)						-
rna-gnl|WGS:JAAWWR|g5147.t1_orf1507	234	24	221	IPR004898	GO:0005576(InterPro)|GO:0030570(InterPro)						-
rna-gnl|WGS:JAAWWR|g5147.t1_orf1507	234	22	220	IPR012334	-						-
rna-gnl|WGS:JAAWWR|g5147.t1_orf1507	234	35	210	IPR011050	-						-
rna-gnl|WGS:JAAWWR|g811.t1_orf60259	985	523	587	IPR009081	-						-
rna-gnl|WGS:JAAWWR|g811.t1_orf60259	985	627	924	IPR010080	-						-
rna-gnl|WGS:JAAWWR|g811.t1_orf60259	985	403	509	IPR045851	-						-
rna-gnl|WGS:JAAWWR|g811.t1_orf60259	985	630	875	IPR013120	-						-
rna-gnl|WGS:JAAWWR|g811.t1_orf60259	985	419	493	IPR025110	-						-
rna-gnl|WGS:JAAWWR|g811.t1_orf60259	985	627	896	IPR036291	-						-
rna-gnl|WGS:JAAWWR|g811.t1_orf60259	985	521	587	IPR036736	-						-
rna-gnl|WGS:JAAWWR|g811.t1_orf60259	985	510	592	IPR036736	-						-
rna-gnl|WGS:JAAWWR|g811.t1_orf60259	985	26	433	IPR010071	-						-
rna-gnl|WGS:JAAWWR|g811.t1_orf60259	985	7	355	IPR000873	-						-
rna-gnl|WGS:JAAWWR|g811.t1_orf60259	985	628	974	IPR010080	-						-
rna-gnl|WGS:JAAWWR|g811.t1_orf60259	985	148	159	IPR020845	-						-
rna-gnl|WGS:JAAWWR|g811.t1_orf60259	985	516	591	IPR009081	-						-
rna-gnl|WGS:JAAWWR|g5301.t1_orf7500	330	4	254	IPR036291	-						-
rna-gnl|WGS:JAAWWR|g5301.t1_orf7500	330	4	151	IPR002347	-						-
rna-gnl|WGS:JAAWWR|g755.t1_orf57956	467	15	331	IPR004886	-						-
rna-gnl|WGS:JAAWWR|g755.t1_orf57956	467	7	443	IPR004886	GO:0005886(PANTHER)|GO:0031505(PANTHER)|GO:0034411(PANTHER)|GO:0042124(PANTHER)|GO:0071970(PANTHER)						-
rna-gnl|WGS:JAAWWR|g755.t1_orf57956	467	43	311	IPR017853	-						-
rna-gnl|WGS:JAAWWR|g674.t1_orf54351	848	415	511	IPR011545	GO:0003676(InterPro)|GO:0005524(InterPro)						-
rna-gnl|WGS:JAAWWR|g674.t1_orf54351	848	663	842	IPR027417	-						-
rna-gnl|WGS:JAAWWR|g674.t1_orf54351	848	197	785	IPR027417	-						-
rna-gnl|WGS:JAAWWR|g674.t1_orf54351	848	664	818	IPR001650	-						-
rna-gnl|WGS:JAAWWR|g674.t1_orf54351	848	445	453	IPR000629	-						-
rna-gnl|WGS:JAAWWR|g674.t1_orf54351	848	671	772	IPR001650	-						-
rna-gnl|WGS:JAAWWR|g674.t1_orf54351	848	673	794	IPR027417	-						-
rna-gnl|WGS:JAAWWR|g674.t1_orf54351	848	240	268	IPR014014	GO:0003724(InterPro)						-
rna-gnl|WGS:JAAWWR|g674.t1_orf54351	848	691	772	IPR001650	-						-
rna-gnl|WGS:JAAWWR|g674.t1_orf54351	848	230	527	IPR027417	-						-
rna-gnl|WGS:JAAWWR|g674.t1_orf54351	848	259	537	IPR014001	-						-
rna-gnl|WGS:JAAWWR|g674.t1_orf54351	848	265	369	IPR011545	GO:0003676(InterPro)|GO:0005524(InterPro)						-
rna-gnl|WGS:JAAWWR|g674.t1_orf54351	848	276	523	IPR014001	-						-
rna-gnl|WGS:JAAWWR|g4263.t1_orf78387	356	42	354	IPR036514	-						-
rna-gnl|WGS:JAAWWR|g5481.t1_orf14688	312	216	303	IPR008754	-						-
rna-gnl|WGS:JAAWWR|g5481.t1_orf14688	312	71	305	IPR008754	-						-
rna-gnl|WGS:JAAWWR|g5481.t1_orf14688	312	69	311	IPR024079	GO:0008237(InterPro)						-
rna-gnl|WGS:JAAWWR|g5495.t1_orf15120	430	280	296	IPR000352	GO:0003747(InterPro)|GO:0006415(InterPro)						-
rna-gnl|WGS:JAAWWR|g5495.t1_orf15120	430	67	241	IPR005139	GO:0006415(InterPro)						-
rna-gnl|WGS:JAAWWR|g5495.t1_orf15120	430	98	216	IPR005139	GO:0006415(InterPro)						-
rna-gnl|WGS:JAAWWR|g5495.t1_orf15120	430	67	409	IPR045853	-						-
rna-gnl|WGS:JAAWWR|g5495.t1_orf15120	430	266	376	IPR000352	GO:0003747(InterPro)|GO:0006415(InterPro)						-
rna-gnl|WGS:JAAWWR|g518.t1_orf47974	197	7	137	IPR010908	-						-
rna-gnl|WGS:JAAWWR|g518.t1_orf47974	197	1	134	IPR011012	-						-
rna-gnl|WGS:JAAWWR|g518.t1_orf47974	197	44	112	IPR010908	-						-
rna-gnl|WGS:JAAWWR|g518.t1_orf47974	197	43	123	IPR010908	-						-
rna-gnl|WGS:JAAWWR|g518.t1_orf47974	197	134	191	IPR045848	-						-
rna-gnl|WGS:JAAWWR|g518.t1_orf47974	197	133	189	IPR042855	-						-
rna-gnl|WGS:JAAWWR|g518.t1_orf47974	197	135	190	IPR042855	-						-
rna-gnl|WGS:JAAWWR|g518.t1_orf47974	197	4	127	IPR010908	-						-
rna-gnl|WGS:JAAWWR|g5611.t1_orf20078	638	189	380	IPR043129	-						-
rna-gnl|WGS:JAAWWR|g5611.t1_orf20078	638	4	569	IPR013126	GO:0005524(InterPro)|GO:0005634(PANTHER)|GO:0005737(PANTHER)|GO:0005829(PANTHER)|GO:0005886(PANTHER)|GO:0140662(InterPro)						-
rna-gnl|WGS:JAAWWR|g5611.t1_orf20078	638	333	347	IPR018181	-						-
rna-gnl|WGS:JAAWWR|g5611.t1_orf20078	638	384	537	IPR029047	-						-
rna-gnl|WGS:JAAWWR|g5611.t1_orf20078	638	4	608	IPR013126	GO:0005524(InterPro)|GO:0140662(InterPro)						-
rna-gnl|WGS:JAAWWR|g5611.t1_orf20078	638	387	542	IPR029047	-						-
rna-gnl|WGS:JAAWWR|g5611.t1_orf20078	638	536	616	IPR029048	-						-
rna-gnl|WGS:JAAWWR|g5611.t1_orf20078	638	196	209	IPR018181	-						-
rna-gnl|WGS:JAAWWR|g5611.t1_orf20078	638	2	186	IPR043129	-						-
rna-gnl|WGS:JAAWWR|g5611.t1_orf20078	638	538	609	IPR029048	-						-
rna-gnl|WGS:JAAWWR|g5611.t1_orf20078	638	7	14	IPR018181	-						-
rna-gnl|WGS:JAAWWR|g360.t1_orf41976	776	36	175	IPR040663	-						-
rna-gnl|WGS:JAAWWR|g360.t1_orf41976	776	203	519	IPR041863	-						-
rna-gnl|WGS:JAAWWR|g360.t1_orf41976	776	545	727	IPR000182	GO:0016747(InterPro)						-
rna-gnl|WGS:JAAWWR|g360.t1_orf41976	776	524	739	IPR016181	-						-
rna-gnl|WGS:JAAWWR|g360.t1_orf41976	776	204	459	IPR007185	GO:0003677(InterPro)|GO:0006260(InterPro)						-
rna-gnl|WGS:JAAWWR|g360.t1_orf41976	776	9	517	IPR024826	GO:0006271(PANTHER)|GO:0042575(PANTHER)|GO:0043625(PANTHER)						-
rna-gnl|WGS:JAAWWR|g555.t1_orf49580	565	15	308	IPR010775	-						-
rna-gnl|WGS:JAAWWR|g555.t1_orf49580	565	13	289	IPR010775	-						-
rna-gnl|WGS:JAAWWR|g3920.t1_orf63993	1505	974	1299	IPR013253	-						-
rna-gnl|WGS:JAAWWR|g3920.t1_orf63993	1505	980	1182	IPR013253	-						-
rna-gnl|WGS:JAAWWR|g3920.t1_orf63993	1505	13	1504	IPR033338	GO:0007094(PANTHER)|GO:0031617(PANTHER)|GO:0034501(PANTHER)|GO:1990758(PANTHER)						-
rna-gnl|WGS:JAAWWR|g3920.t1_orf63993	1505	1211	1372	IPR040850	-						-
rna-gnl|WGS:JAAWWR|g118.t1_orf32533	366	132	338	IPR044851	GO:0006629(InterPro)|GO:0008374(InterPro)						-
rna-gnl|WGS:JAAWWR|g118.t1_orf32533	366	236	321	IPR032805	-						-
rna-gnl|WGS:JAAWWR|g709.t1_orf55423	474	285	334	IPR019432	GO:0016746(InterPro)|GO:0019290(InterPro)						-
rna-gnl|WGS:JAAWWR|g709.t1_orf55423	474	251	448	IPR016181	-						-
rna-gnl|WGS:JAAWWR|g578.t1_orf50564	448	29	446	IPR010158	GO:0016813(InterPro)						-
rna-gnl|WGS:JAAWWR|g578.t1_orf50564	448	105	439	IPR002933	GO:0016787(InterPro)						-
rna-gnl|WGS:JAAWWR|g578.t1_orf50564	448	244	356	IPR036264	-						-
rna-gnl|WGS:JAAWWR|g578.t1_orf50564	448	19	443	IPR010158	GO:0016813(InterPro)						-
rna-gnl|WGS:JAAWWR|g578.t1_orf50564	448	27	441	IPR010158	GO:0016813(InterPro)						-
rna-gnl|WGS:JAAWWR|g576.t1_orf50495	565	172	235	IPR001356	GO:0003677(InterPro)						-
rna-gnl|WGS:JAAWWR|g576.t1_orf50495	565	187	235	IPR001356	GO:0003677(InterPro)						-
rna-gnl|WGS:JAAWWR|g576.t1_orf50495	565	192	231	IPR008422	GO:0003677(InterPro)|GO:0006355(InterPro)						-
rna-gnl|WGS:JAAWWR|g576.t1_orf50495	565	395	418	IPR013087	-						-
rna-gnl|WGS:JAAWWR|g576.t1_orf50495	565	515	537	IPR013087	-						-
rna-gnl|WGS:JAAWWR|g576.t1_orf50495	565	187	235	IPR009057	-						-
rna-gnl|WGS:JAAWWR|g576.t1_orf50495	565	397	418	IPR013087	-						-
rna-gnl|WGS:JAAWWR|g576.t1_orf50495	565	395	418	IPR013087	-						-
rna-gnl|WGS:JAAWWR|g576.t1_orf50495	565	180	239	IPR001356	GO:0003677(InterPro)						-
rna-gnl|WGS:JAAWWR|g5240.t1_orf5413	256	14	105	IPR002889	-						-
rna-gnl|WGS:JAAWWR|g5240.t1_orf5413	256	31	95	IPR002889	-						-
rna-gnl|WGS:JAAWWR|g5240.t1_orf5413	256	14	105	IPR002889	-						-
rna-gnl|WGS:JAAWWR|g5441.t1_orf13313	120	73	118	IPR036779	-						-
rna-gnl|WGS:JAAWWR|g5441.t1_orf13313	120	76	113	IPR018392	-						-
rna-gnl|WGS:JAAWWR|g5441.t1_orf13313	120	34	62	IPR018392	-						-
rna-gnl|WGS:JAAWWR|g5441.t1_orf13313	120	36	58	IPR018392	-						-
rna-gnl|WGS:JAAWWR|g5441.t1_orf13313	120	26	72	IPR036779	-						-
rna-gnl|WGS:JAAWWR|g5441.t1_orf13313	120	72	118	IPR018392	-						-
rna-gnl|WGS:JAAWWR|g5441.t1_orf13313	120	70	119	IPR036779	-						-
rna-gnl|WGS:JAAWWR|g5441.t1_orf13313	120	72	116	IPR018392	-						-
rna-gnl|WGS:JAAWWR|g5441.t1_orf13313	120	73	119	IPR018392	-						-
rna-gnl|WGS:JAAWWR|g5441.t1_orf13313	120	29	64	IPR018392	-						-
rna-gnl|WGS:JAAWWR|g5728.t1_orf23971	553	23	58	IPR036047	GO:0005515(InterPro)						-
rna-gnl|WGS:JAAWWR|g5728.t1_orf23971	553	132	443	IPR032675	-						-
rna-gnl|WGS:JAAWWR|g5728.t1_orf23971	553	24	65	IPR001810	GO:0005515(InterPro)						-
rna-gnl|WGS:JAAWWR|g5728.t1_orf23971	553	20	65	IPR001810	GO:0005515(InterPro)						-
rna-gnl|WGS:JAAWWR|g5475.t1_orf14422	755	399	721	IPR007603	GO:0022857(InterPro)|GO:0055085(InterPro)						-
rna-gnl|WGS:JAAWWR|g5475.t1_orf14422	755	277	723	IPR007603	GO:0005886(PANTHER)|GO:0022857(InterPro)|GO:0055085(InterPro)						-
rna-gnl|WGS:JAAWWR|g4164.t1_orf73660	254	151	216	IPR025184	-						-
rna-gnl|WGS:JAAWWR|g4164.t1_orf73660	254	10	101	IPR043519	-						-
rna-gnl|WGS:JAAWWR|g4164.t1_orf73660	254	14	79	IPR043519	-						-
rna-gnl|WGS:JAAWWR|g208.t1_orf36345	867	625	838	IPR037198	-						-
rna-gnl|WGS:JAAWWR|g208.t1_orf36345	867	678	802	IPR042121	-						-
rna-gnl|WGS:JAAWWR|g208.t1_orf36345	867	628	738	IPR014790	GO:0005524(InterPro)|GO:0006298(InterPro)						-
rna-gnl|WGS:JAAWWR|g208.t1_orf36345	867	630	838	IPR042120	-						-
rna-gnl|WGS:JAAWWR|g208.t1_orf36345	867	627	807	IPR014790	GO:0005524(InterPro)|GO:0006298(InterPro)						-
rna-gnl|WGS:JAAWWR|g208.t1_orf36345	867	23	204	IPR036890	-						-
rna-gnl|WGS:JAAWWR|g208.t1_orf36345	867	4	222	IPR036890	-						-
rna-gnl|WGS:JAAWWR|g208.t1_orf36345	867	8	840	IPR038973	GO:0006298(PANTHER)|GO:0006298(InterPro)|GO:0016887(InterPro)|GO:0016887(PANTHER)|GO:0032300(PANTHER)|GO:0032300(InterPro)|GO:0140664(InterPro)						-
rna-gnl|WGS:JAAWWR|g600.t1_orf51389	315	37	310	IPR006680	GO:0016787(InterPro)						-
rna-gnl|WGS:JAAWWR|g600.t1_orf51389	315	32	309	IPR032466	-						-
rna-gnl|WGS:JAAWWR|g5160.t1_orf1913	324	9	307	IPR036812	-						-
rna-gnl|WGS:JAAWWR|g5160.t1_orf1913	324	5	315	IPR036812	-						-
rna-gnl|WGS:JAAWWR|g5160.t1_orf1913	324	32	56	IPR020471	GO:0016491(InterPro)						-
rna-gnl|WGS:JAAWWR|g5160.t1_orf1913	324	119	136	IPR020471	GO:0016491(InterPro)						-
rna-gnl|WGS:JAAWWR|g5160.t1_orf1913	324	88	106	IPR020471	GO:0016491(InterPro)						-
rna-gnl|WGS:JAAWWR|g5160.t1_orf1913	324	12	304	IPR023210	-						-
rna-gnl|WGS:JAAWWR|g727.t1_orf56659	560	76	107	IPR004840	GO:0006865(InterPro)|GO:0016020(InterPro)|GO:0055085(InterPro)						-
rna-gnl|WGS:JAAWWR|g727.t1_orf56659	560	52	496	IPR004841	GO:0016020(InterPro)|GO:0055085(InterPro)						-
rna-gnl|WGS:JAAWWR|g697.t1_orf55042	749	207	742	IPR012400	GO:0046577(InterPro)						-
rna-gnl|WGS:JAAWWR|g697.t1_orf55042	749	20	180	IPR012400	GO:0046577(InterPro)						-
rna-gnl|WGS:JAAWWR|g697.t1_orf55042	749	577	726	IPR007867	GO:0016614(InterPro)						-
rna-gnl|WGS:JAAWWR|g697.t1_orf55042	749	207	734	IPR036188	-						-
rna-gnl|WGS:JAAWWR|g697.t1_orf55042	749	269	494	IPR000172	GO:0016614(InterPro)|GO:0050660(InterPro)						-
rna-gnl|WGS:JAAWWR|g697.t1_orf55042	749	654	740	IPR036188	-						-
rna-gnl|WGS:JAAWWR|g697.t1_orf55042	749	210	535	IPR036188	-						-
rna-gnl|WGS:JAAWWR|g825.t1_orf60823	367	93	363	IPR019996	GO:0008909(InterPro)|GO:0016833(InterPro)						-
rna-gnl|WGS:JAAWWR|g825.t1_orf60823	367	88	360	IPR019999	GO:0000162(PANTHER)|GO:0009058(InterPro)						-
rna-gnl|WGS:JAAWWR|g825.t1_orf60823	367	102	354	IPR015890	-						-
rna-gnl|WGS:JAAWWR|g825.t1_orf60823	367	13	360	IPR005801	GO:0009058(InterPro)						-
rna-gnl|WGS:JAAWWR|g825.t1_orf60823	367	13	364	IPR005801	GO:0009058(InterPro)						-
rna-gnl|WGS:JAAWWR|g126.t1_orf33003	343	1	334	IPR036812	-						-
rna-gnl|WGS:JAAWWR|g126.t1_orf33003	343	1	335	IPR036812	-						-
rna-gnl|WGS:JAAWWR|g126.t1_orf33003	343	15	331	IPR023210	-						-
rna-gnl|WGS:JAAWWR|g4257.t1_orf78051	1077	157	216	IPR019787	-						-
rna-gnl|WGS:JAAWWR|g4257.t1_orf78051	1077	656	739	IPR036388	-						-
rna-gnl|WGS:JAAWWR|g4257.t1_orf78051	1077	159	214	IPR001965	-						-
rna-gnl|WGS:JAAWWR|g4257.t1_orf78051	1077	480	752	IPR016181	-						-
rna-gnl|WGS:JAAWWR|g4257.t1_orf78051	1077	156	214	IPR019787	-						-
rna-gnl|WGS:JAAWWR|g4257.t1_orf78051	1077	481	533	IPR040706	-						-
rna-gnl|WGS:JAAWWR|g4257.t1_orf78051	1077	156	220	IPR011011	-						-
rna-gnl|WGS:JAAWWR|g4257.t1_orf78051	1077	155	218	IPR013083	-						-
rna-gnl|WGS:JAAWWR|g4257.t1_orf78051	1077	477	751	IPR002717	GO:0004402(InterPro)|GO:0006355(InterPro)						-
rna-gnl|WGS:JAAWWR|g4257.t1_orf78051	1077	538	709	IPR002717	GO:0004402(InterPro)|GO:0006355(InterPro)						-
rna-gnl|WGS:JAAWWR|g356.t1_orf41890	475	1	315	IPR014729	-						-
rna-gnl|WGS:JAAWWR|g356.t1_orf41890	475	1	325	IPR015413	GO:0000166(InterPro)|GO:0004812(InterPro)|GO:0005524(InterPro)|GO:0006418(InterPro)						-
rna-gnl|WGS:JAAWWR|g356.t1_orf41890	475	303	438	IPR041872	-						-
rna-gnl|WGS:JAAWWR|g356.t1_orf41890	475	168	449	IPR023457	GO:0004825(PANTHER)|GO:0004825(InterPro)|GO:0006431(PANTHER)						-
rna-gnl|WGS:JAAWWR|g356.t1_orf41890	475	351	444	IPR041872	-						-
rna-gnl|WGS:JAAWWR|g356.t1_orf41890	475	221	236	IPR033911	GO:0004825(InterPro)|GO:0006431(InterPro)						-
rna-gnl|WGS:JAAWWR|g356.t1_orf41890	475	63	74	IPR033911	GO:0004825(InterPro)|GO:0006431(InterPro)						-
rna-gnl|WGS:JAAWWR|g356.t1_orf41890	475	15	29	IPR033911	GO:0004825(InterPro)|GO:0006431(InterPro)						-
rna-gnl|WGS:JAAWWR|g356.t1_orf41890	475	188	199	IPR033911	GO:0004825(InterPro)|GO:0006431(InterPro)						-
rna-gnl|WGS:JAAWWR|g356.t1_orf41890	475	313	324	IPR033911	GO:0004825(InterPro)|GO:0006431(InterPro)						-
rna-gnl|WGS:JAAWWR|g356.t1_orf41890	475	314	470	IPR009080	GO:0000166(InterPro)|GO:0004812(InterPro)|GO:0005524(InterPro)|GO:0006418(InterPro)						-
rna-gnl|WGS:JAAWWR|g5425.t1_orf12638	334	91	302	IPR000719	GO:0004672(InterPro)|GO:0005524(InterPro)|GO:0006468(InterPro)						-
rna-gnl|WGS:JAAWWR|g5425.t1_orf12638	334	91	334	IPR000719	GO:0004672(InterPro)|GO:0005524(InterPro)|GO:0006468(InterPro)						-
rna-gnl|WGS:JAAWWR|g5425.t1_orf12638	334	103	229	IPR011009	-						-
rna-gnl|WGS:JAAWWR|g5516.t1_orf16138	366	38	351	IPR029058	-						-
rna-gnl|WGS:JAAWWR|g5516.t1_orf16138	366	7	345	IPR029058	-						-
rna-gnl|WGS:JAAWWR|g10.t1_orf28370	498	439	457	IPR002403	GO:0004497(InterPro)|GO:0005506(InterPro)|GO:0016705(InterPro)|GO:0020037(InterPro)						-
rna-gnl|WGS:JAAWWR|g10.t1_orf28370	498	423	439	IPR002403	GO:0004497(InterPro)|GO:0005506(InterPro)|GO:0016705(InterPro)|GO:0020037(InterPro)						-
rna-gnl|WGS:JAAWWR|g10.t1_orf28370	498	340	356	IPR002403	GO:0004497(InterPro)|GO:0005506(InterPro)|GO:0016705(InterPro)|GO:0020037(InterPro)						-
rna-gnl|WGS:JAAWWR|g10.t1_orf28370	498	390	408	IPR002403	GO:0004497(InterPro)|GO:0005506(InterPro)|GO:0016705(InterPro)|GO:0020037(InterPro)						-
rna-gnl|WGS:JAAWWR|g10.t1_orf28370	498	144	479	IPR001128	GO:0004497(InterPro)|GO:0005506(InterPro)|GO:0016705(InterPro)|GO:0020037(InterPro)						-
rna-gnl|WGS:JAAWWR|g10.t1_orf28370	498	432	441	IPR017972	GO:0005506(InterPro)|GO:0016705(InterPro)						-
rna-gnl|WGS:JAAWWR|g10.t1_orf28370	498	133	492	IPR036396	GO:0004497(InterPro)|GO:0005506(InterPro)|GO:0016705(InterPro)|GO:0020037(InterPro)						-
rna-gnl|WGS:JAAWWR|g10.t1_orf28370	498	92	494	IPR036396	GO:0004497(InterPro)|GO:0005506(InterPro)|GO:0016705(InterPro)|GO:0020037(InterPro)						-
rna-gnl|WGS:JAAWWR|g216.t1_orf36638	460	100	114	IPR006095	GO:0006520(InterPro)|GO:0016491(InterPro)						-
rna-gnl|WGS:JAAWWR|g216.t1_orf36638	460	179	201	IPR006095	GO:0006520(InterPro)|GO:0016491(InterPro)						-
rna-gnl|WGS:JAAWWR|g216.t1_orf36638	460	378	389	IPR006095	GO:0006520(InterPro)|GO:0016491(InterPro)						-
rna-gnl|WGS:JAAWWR|g216.t1_orf36638	460	224	244	IPR006095	GO:0006520(InterPro)|GO:0016491(InterPro)						-
rna-gnl|WGS:JAAWWR|g216.t1_orf36638	460	181	458	IPR033922	GO:0016639(InterPro)						-
rna-gnl|WGS:JAAWWR|g216.t1_orf36638	460	43	171	IPR006097	GO:0006520(InterPro)|GO:0016491(InterPro)						-
rna-gnl|WGS:JAAWWR|g216.t1_orf36638	460	190	457	IPR006096	GO:0006520(InterPro)|GO:0016491(InterPro)						-
rna-gnl|WGS:JAAWWR|g216.t1_orf36638	460	188	457	IPR036291	-						-
rna-gnl|WGS:JAAWWR|g216.t1_orf36638	460	4	190	IPR046346	-						-
rna-gnl|WGS:JAAWWR|g216.t1_orf36638	460	8	460	IPR014362	GO:0016639(InterPro)						-
rna-gnl|WGS:JAAWWR|g216.t1_orf36638	460	108	121	IPR033524	-						-
rna-gnl|WGS:JAAWWR|g216.t1_orf36638	460	188	457	IPR006096	GO:0006520(InterPro)|GO:0016491(InterPro)						-
rna-gnl|WGS:JAAWWR|g473.t1_orf46218	337	24	42	IPR017937	-						-
rna-gnl|WGS:JAAWWR|g473.t1_orf46218	337	134	334	IPR037047	-						-
rna-gnl|WGS:JAAWWR|g473.t1_orf46218	337	132	318	IPR008979	-						-
rna-gnl|WGS:JAAWWR|g473.t1_orf46218	337	133	335	IPR010400	-						-
rna-gnl|WGS:JAAWWR|g473.t1_orf46218	337	4	110	IPR036249	-						-
rna-gnl|WGS:JAAWWR|g473.t1_orf46218	337	136	331	IPR010400	-						-
rna-gnl|WGS:JAAWWR|g473.t1_orf46218	337	5	105	IPR013766	-						-
rna-gnl|WGS:JAAWWR|g473.t1_orf46218	337	1	109	IPR013766	-						-
rna-gnl|WGS:JAAWWR|g5774.t1_orf25721	529	57	512	IPR036259	-						-
rna-gnl|WGS:JAAWWR|g5774.t1_orf25721	529	68	506	IPR036259	-						-
rna-gnl|WGS:JAAWWR|g5774.t1_orf25721	529	74	510	IPR020846	GO:0022857(InterPro)						-
rna-gnl|WGS:JAAWWR|g5774.t1_orf25721	529	81	468	IPR011701	GO:0022857(InterPro)|GO:0055085(InterPro)						-
rna-gnl|WGS:JAAWWR|g4061.t1_orf69585	852	352	555	IPR007219	GO:0003677(InterPro)|GO:0006351(InterPro)|GO:0008270(InterPro)						-
rna-gnl|WGS:JAAWWR|g4061.t1_orf69585	852	32	54	IPR013087	-						-
rna-gnl|WGS:JAAWWR|g4061.t1_orf69585	852	4	26	IPR013087	-						-
rna-gnl|WGS:JAAWWR|g4061.t1_orf69585	852	34	54	IPR013087	-						-
rna-gnl|WGS:JAAWWR|g4061.t1_orf69585	852	32	54	IPR013087	-						-
rna-gnl|WGS:JAAWWR|g4061.t1_orf69585	852	32	59	IPR013087	-						-
rna-gnl|WGS:JAAWWR|g4061.t1_orf69585	852	5	54	IPR036236	-						-
rna-gnl|WGS:JAAWWR|g4061.t1_orf69585	852	6	26	IPR013087	-						-
rna-gnl|WGS:JAAWWR|g4061.t1_orf69585	852	4	31	IPR013087	-						-
rna-gnl|WGS:JAAWWR|g841.t1_orf61302	412	69	405	IPR017946	GO:0006629(InterPro)|GO:0008081(InterPro)						-
rna-gnl|WGS:JAAWWR|g841.t1_orf61302	412	67	405	IPR017946	GO:0006629(InterPro)|GO:0008081(InterPro)						-
rna-gnl|WGS:JAAWWR|g841.t1_orf61302	412	67	389	IPR030395	GO:0006629(InterPro)|GO:0008081(InterPro)						-
rna-gnl|WGS:JAAWWR|g841.t1_orf61302	412	72	400	IPR030395	GO:0006629(InterPro)|GO:0008081(InterPro)						-
rna-gnl|WGS:JAAWWR|g5389.t1_orf10676	832	189	395	IPR036188	-						-
rna-gnl|WGS:JAAWWR|g5389.t1_orf10676	832	604	683	IPR004045	-						-
rna-gnl|WGS:JAAWWR|g5389.t1_orf10676	832	45	259	IPR036188	-						-
rna-gnl|WGS:JAAWWR|g5389.t1_orf10676	832	334	543	IPR036188	-						-
rna-gnl|WGS:JAAWWR|g5389.t1_orf10676	832	600	686	IPR004045	-						-
rna-gnl|WGS:JAAWWR|g5389.t1_orf10676	832	595	686	IPR036249	-						-
rna-gnl|WGS:JAAWWR|g5389.t1_orf10676	832	37	337	IPR036188	-						-
rna-gnl|WGS:JAAWWR|g5389.t1_orf10676	832	692	817	IPR036282	-						-
rna-gnl|WGS:JAAWWR|g5389.t1_orf10676	832	695	832	IPR010987	-						-
rna-gnl|WGS:JAAWWR|g5389.t1_orf10676	832	368	545	IPR036188	-						-
rna-gnl|WGS:JAAWWR|g5389.t1_orf10676	832	604	809	IPR040079	-						-
rna-gnl|WGS:JAAWWR|g5389.t1_orf10676	832	45	262	IPR020946	GO:0004499(InterPro)|GO:0050660(InterPro)|GO:0050661(InterPro)						-
rna-gnl|WGS:JAAWWR|g5389.t1_orf10676	832	734	810	IPR004046	-						-
rna-gnl|WGS:JAAWWR|g5525.t1_orf16586	1438	1129	1266	IPR011993	-						-
rna-gnl|WGS:JAAWWR|g5525.t1_orf16586	1438	698	866	IPR000904	GO:0005085(InterPro)|GO:0032012(InterPro)						-
rna-gnl|WGS:JAAWWR|g5525.t1_orf16586	1438	748	853	IPR000904	GO:0005085(InterPro)|GO:0032012(InterPro)						-
rna-gnl|WGS:JAAWWR|g5525.t1_orf16586	1438	770	866	IPR023394	-						-
rna-gnl|WGS:JAAWWR|g5525.t1_orf16586	1438	1133	1262	IPR041681	-						-
rna-gnl|WGS:JAAWWR|g5525.t1_orf16586	1438	50	864	IPR000904	GO:0005085(InterPro)|GO:0032012(InterPro)						-
rna-gnl|WGS:JAAWWR|g5525.t1_orf16586	1438	721	967	IPR035999	GO:0005085(InterPro)|GO:0032012(InterPro)						-
rna-gnl|WGS:JAAWWR|g5693.t1_orf22683	410	48	108	IPR029058	-						-
rna-gnl|WGS:JAAWWR|g5693.t1_orf22683	410	2	260	IPR018712	-						-
rna-gnl|WGS:JAAWWR|g4046.t1_orf69044	1166	593	758	IPR036770	-						-
rna-gnl|WGS:JAAWWR|g4046.t1_orf69044	1166	442	526	IPR036770	-						-
rna-gnl|WGS:JAAWWR|g4046.t1_orf69044	1166	194	359	IPR036770	-						-
rna-gnl|WGS:JAAWWR|g4046.t1_orf69044	1166	247	279	IPR002110	GO:0005515(InterPro)						-
rna-gnl|WGS:JAAWWR|g4046.t1_orf69044	1166	812	860	IPR043145	-						-
rna-gnl|WGS:JAAWWR|g4046.t1_orf69044	1166	392	444	IPR002110	GO:0005515(InterPro)						-
rna-gnl|WGS:JAAWWR|g4046.t1_orf69044	1166	691	723	IPR002110	GO:0005515(InterPro)						-
rna-gnl|WGS:JAAWWR|g4046.t1_orf69044	1166	391	406	IPR002110	GO:0005515(InterPro)						-
rna-gnl|WGS:JAAWWR|g4046.t1_orf69044	1166	472	486	IPR002110	GO:0005515(InterPro)						-
rna-gnl|WGS:JAAWWR|g4046.t1_orf69044	1166	280	305	IPR002110	GO:0005515(InterPro)						-
rna-gnl|WGS:JAAWWR|g4046.t1_orf69044	1166	588	620	IPR002110	GO:0005515(InterPro)						-
rna-gnl|WGS:JAAWWR|g4046.t1_orf69044	1166	527	592	IPR036770	-						-
rna-gnl|WGS:JAAWWR|g4046.t1_orf69044	1166	489	521	IPR002110	GO:0005515(InterPro)						-
rna-gnl|WGS:JAAWWR|g4046.t1_orf69044	1166	423	455	IPR002110	GO:0005515(InterPro)						-
rna-gnl|WGS:JAAWWR|g4046.t1_orf69044	1166	252	345	IPR002110	GO:0005515(InterPro)						-
rna-gnl|WGS:JAAWWR|g4046.t1_orf69044	1166	588	650	IPR002110	GO:0005515(InterPro)						-
rna-gnl|WGS:JAAWWR|g4046.t1_orf69044	1166	655	719	IPR002110	GO:0005515(InterPro)						-
rna-gnl|WGS:JAAWWR|g4046.t1_orf69044	1166	494	583	IPR002110	GO:0005515(InterPro)						-
rna-gnl|WGS:JAAWWR|g4046.t1_orf69044	1166	390	422	IPR002110	GO:0005515(InterPro)						-
rna-gnl|WGS:JAAWWR|g4046.t1_orf69044	1166	215	241	IPR002110	GO:0005515(InterPro)						-
rna-gnl|WGS:JAAWWR|g4046.t1_orf69044	1166	215	345	IPR036770	-						-
rna-gnl|WGS:JAAWWR|g4046.t1_orf69044	1166	555	587	IPR002110	GO:0005515(InterPro)						-
rna-gnl|WGS:JAAWWR|g4046.t1_orf69044	1166	247	276	IPR002110	GO:0005515(InterPro)						-
rna-gnl|WGS:JAAWWR|g4046.t1_orf69044	1166	522	551	IPR002110	GO:0005515(InterPro)						-
rna-gnl|WGS:JAAWWR|g4046.t1_orf69044	1166	280	310	IPR002110	GO:0005515(InterPro)						-
rna-gnl|WGS:JAAWWR|g4046.t1_orf69044	1166	588	617	IPR002110	GO:0005515(InterPro)						-
rna-gnl|WGS:JAAWWR|g4046.t1_orf69044	1166	456	485	IPR002110	GO:0005515(InterPro)						-
rna-gnl|WGS:JAAWWR|g4046.t1_orf69044	1166	659	688	IPR002110	GO:0005515(InterPro)						-
rna-gnl|WGS:JAAWWR|g4046.t1_orf69044	1166	423	452	IPR002110	GO:0005515(InterPro)						-
rna-gnl|WGS:JAAWWR|g4046.t1_orf69044	1166	390	419	IPR002110	GO:0005515(InterPro)						-
rna-gnl|WGS:JAAWWR|g4046.t1_orf69044	1166	317	346	IPR002110	GO:0005515(InterPro)						-
rna-gnl|WGS:JAAWWR|g4046.t1_orf69044	1166	622	653	IPR002110	GO:0005515(InterPro)						-
rna-gnl|WGS:JAAWWR|g4046.t1_orf69044	1166	215	244	IPR002110	GO:0005515(InterPro)						-
rna-gnl|WGS:JAAWWR|g4046.t1_orf69044	1166	555	584	IPR002110	GO:0005515(InterPro)						-
rna-gnl|WGS:JAAWWR|g4046.t1_orf69044	1166	489	518	IPR002110	GO:0005515(InterPro)						-
rna-gnl|WGS:JAAWWR|g4046.t1_orf69044	1166	691	720	IPR002110	GO:0005515(InterPro)						-
rna-gnl|WGS:JAAWWR|g4046.t1_orf69044	1166	522	554	IPR002110	GO:0005515(InterPro)						-
rna-gnl|WGS:JAAWWR|g4046.t1_orf69044	1166	622	644	IPR002110	GO:0005515(InterPro)						-
rna-gnl|WGS:JAAWWR|g4046.t1_orf69044	1166	362	735	IPR036770	-						-
rna-gnl|WGS:JAAWWR|g4046.t1_orf69044	1166	360	441	IPR036770	-						-
rna-gnl|WGS:JAAWWR|g4046.t1_orf69044	1166	456	488	IPR002110	GO:0005515(InterPro)						-
rna-gnl|WGS:JAAWWR|g5749.t1_orf24850	1161	52	79	IPR013087	-						-
rna-gnl|WGS:JAAWWR|g5749.t1_orf24850	1161	80	103	IPR013087	-						-
rna-gnl|WGS:JAAWWR|g5749.t1_orf24850	1161	52	74	IPR013087	-						-
rna-gnl|WGS:JAAWWR|g5749.t1_orf24850	1161	54	74	IPR013087	-						-
rna-gnl|WGS:JAAWWR|g5749.t1_orf24850	1161	80	103	IPR013087	-						-
rna-gnl|WGS:JAAWWR|g5749.t1_orf24850	1161	54	74	IPR013087	-						-
rna-gnl|WGS:JAAWWR|g5749.t1_orf24850	1161	82	103	IPR013087	-						-
rna-gnl|WGS:JAAWWR|g5749.t1_orf24850	1161	49	98	IPR036236	-						-
rna-gnl|WGS:JAAWWR|g5749.t1_orf24850	1161	80	108	IPR013087	-						-
rna-gnl|WGS:JAAWWR|g5749.t1_orf24850	1161	510	829	IPR007219	GO:0003677(InterPro)|GO:0006351(InterPro)|GO:0008270(InterPro)						-
rna-gnl|WGS:JAAWWR|g5610.t1_orf20039	429	73	429	IPR001260	GO:0004109(PANTHER)|GO:0004109(InterPro)|GO:0005737(PANTHER)|GO:0006779(InterPro)|GO:0006782(PANTHER)						-
rna-gnl|WGS:JAAWWR|g5610.t1_orf20039	429	89	429	IPR036406	GO:0004109(InterPro)|GO:0006779(InterPro)						-
rna-gnl|WGS:JAAWWR|g5610.t1_orf20039	429	225	247	IPR001260	GO:0004109(InterPro)|GO:0006779(InterPro)						-
rna-gnl|WGS:JAAWWR|g5610.t1_orf20039	429	345	372	IPR001260	GO:0004109(InterPro)|GO:0006779(InterPro)						-
rna-gnl|WGS:JAAWWR|g5610.t1_orf20039	429	374	400	IPR001260	GO:0004109(InterPro)|GO:0006779(InterPro)						-
rna-gnl|WGS:JAAWWR|g5610.t1_orf20039	429	136	157	IPR001260	GO:0004109(InterPro)|GO:0006779(InterPro)						-
rna-gnl|WGS:JAAWWR|g5610.t1_orf20039	429	186	210	IPR001260	GO:0004109(InterPro)|GO:0006779(InterPro)						-
rna-gnl|WGS:JAAWWR|g5610.t1_orf20039	429	262	291	IPR001260	GO:0004109(InterPro)|GO:0006779(InterPro)						-
rna-gnl|WGS:JAAWWR|g5610.t1_orf20039	429	119	135	IPR001260	GO:0004109(InterPro)|GO:0006779(InterPro)						-
rna-gnl|WGS:JAAWWR|g5610.t1_orf20039	429	61	429	IPR036406	GO:0004109(InterPro)|GO:0006779(InterPro)						-
rna-gnl|WGS:JAAWWR|g5610.t1_orf20039	429	97	400	IPR001260	GO:0004109(InterPro)|GO:0006779(InterPro)						-
rna-gnl|WGS:JAAWWR|g5610.t1_orf20039	429	266	290	IPR018375	GO:0004109(InterPro)|GO:0006779(InterPro)						-
rna-gnl|WGS:JAAWWR|g188.t1_orf35604	351	193	220	IPR002088	GO:0008318(InterPro)|GO:0018342(InterPro)						-
rna-gnl|WGS:JAAWWR|g5621.t1_orf20466	805	10	271	IPR001401	GO:0003924(InterPro)|GO:0005525(InterPro)						-
rna-gnl|WGS:JAAWWR|g5621.t1_orf20466	805	6	371	IPR027417	-						-
rna-gnl|WGS:JAAWWR|g5621.t1_orf20466	805	246	373	IPR000375	-						-
rna-gnl|WGS:JAAWWR|g5621.t1_orf20466	805	36	321	IPR001401	GO:0003924(InterPro)|GO:0005525(InterPro)						-
rna-gnl|WGS:JAAWWR|g5621.t1_orf20466	805	18	330	IPR027417	-						-
rna-gnl|WGS:JAAWWR|g5621.t1_orf20466	805	18	698	IPR022812	GO:0003924(PANTHER)|GO:0005737(PANTHER)|GO:0005874(PANTHER)|GO:0008017(PANTHER)|GO:0016020(PANTHER)						-
rna-gnl|WGS:JAAWWR|g5621.t1_orf20466	805	619	710	IPR020850	-						-
rna-gnl|WGS:JAAWWR|g5621.t1_orf20466	805	201	219	IPR022812	-						-
rna-gnl|WGS:JAAWWR|g5621.t1_orf20466	805	151	168	IPR022812	-						-
rna-gnl|WGS:JAAWWR|g5621.t1_orf20466	805	220	236	IPR022812	-						-
rna-gnl|WGS:JAAWWR|g5621.t1_orf20466	805	38	56	IPR022812	-						-
rna-gnl|WGS:JAAWWR|g5621.t1_orf20466	805	35	321	IPR030381	GO:0005525(InterPro)						-
rna-gnl|WGS:JAAWWR|g5621.t1_orf20466	805	42	231	IPR045063	-						-
rna-gnl|WGS:JAAWWR|g4066.t1_orf69778	364	254	274	IPR019956	-						-
rna-gnl|WGS:JAAWWR|g4066.t1_orf69778	364	275	296	IPR019956	-						-
rna-gnl|WGS:JAAWWR|g4066.t1_orf69778	364	233	253	IPR019956	-						-
rna-gnl|WGS:JAAWWR|g4066.t1_orf69778	364	302	364	IPR038587	-						-
rna-gnl|WGS:JAAWWR|g4066.t1_orf69778	364	249	274	IPR019954	-						-
rna-gnl|WGS:JAAWWR|g4066.t1_orf69778	364	140	168	IPR020904	GO:0016491(InterPro)						-
rna-gnl|WGS:JAAWWR|g4066.t1_orf69778	364	224	298	IPR029071	-						-
rna-gnl|WGS:JAAWWR|g4066.t1_orf69778	364	5	237	IPR036291	-						-
rna-gnl|WGS:JAAWWR|g4066.t1_orf69778	364	337	363	IPR001975	GO:0003735(InterPro)|GO:0005840(InterPro)|GO:0006412(InterPro)						-
rna-gnl|WGS:JAAWWR|g4066.t1_orf69778	364	300	324	IPR001975	GO:0003735(InterPro)|GO:0005840(InterPro)|GO:0006412(InterPro)						-
rna-gnl|WGS:JAAWWR|g4066.t1_orf69778	364	298	364	IPR011332	GO:0006412(InterPro)						-
rna-gnl|WGS:JAAWWR|g4066.t1_orf69778	364	225	298	IPR000626	GO:0005515(InterPro)						-
rna-gnl|WGS:JAAWWR|g4066.t1_orf69778	364	223	294	IPR000626	GO:0005515(InterPro)						-
rna-gnl|WGS:JAAWWR|g4066.t1_orf69778	364	299	364	IPR001975	GO:0003735(InterPro)|GO:0005840(InterPro)|GO:0006412(InterPro)						-
rna-gnl|WGS:JAAWWR|g4066.t1_orf69778	364	225	296	IPR000626	GO:0005515(InterPro)						-
rna-gnl|WGS:JAAWWR|g5216.t1_orf4502	247	27	238	IPR001040	GO:0000340(PANTHER)|GO:0003723(InterPro)|GO:0003743(InterPro)|GO:0003743(PANTHER)|GO:0006413(InterPro)|GO:0016281(PANTHER)						-
rna-gnl|WGS:JAAWWR|g5216.t1_orf4502	247	106	129	IPR019770	GO:0003723(InterPro)|GO:0003743(InterPro)|GO:0005737(InterPro)|GO:0006413(InterPro)						-
rna-gnl|WGS:JAAWWR|g5216.t1_orf4502	247	26	242	IPR023398	-						-
rna-gnl|WGS:JAAWWR|g5216.t1_orf4502	247	52	227	IPR001040	GO:0003723(InterPro)|GO:0003743(InterPro)|GO:0006413(InterPro)						-
rna-gnl|WGS:JAAWWR|g5216.t1_orf4502	247	35	247	IPR023398	-						-
rna-gnl|WGS:JAAWWR|g5679.t1_orf22316	607	406	496	IPR015340	GO:0004556(InterPro)|GO:0005509(InterPro)|GO:0016052(InterPro)						-
rna-gnl|WGS:JAAWWR|g5679.t1_orf22316	607	60	361	IPR006047	GO:0005975(InterPro)						-
rna-gnl|WGS:JAAWWR|g5679.t1_orf22316	607	500	607	IPR013783	-						-
rna-gnl|WGS:JAAWWR|g5679.t1_orf22316	607	500	606	IPR034836	GO:2001070(InterPro)						-
rna-gnl|WGS:JAAWWR|g5679.t1_orf22316	607	502	607	IPR013784	GO:0030246(InterPro)						-
rna-gnl|WGS:JAAWWR|g5679.t1_orf22316	607	500	607	IPR002044	GO:2001070(InterPro)						-
rna-gnl|WGS:JAAWWR|g5679.t1_orf22316	607	33	389	IPR006047	GO:0005975(InterPro)						-
rna-gnl|WGS:JAAWWR|g5679.t1_orf22316	607	506	599	IPR002044	GO:2001070(InterPro)						-
rna-gnl|WGS:JAAWWR|g5679.t1_orf22316	607	505	601	IPR002044	GO:2001070(InterPro)						-
rna-gnl|WGS:JAAWWR|g5679.t1_orf22316	607	395	499	IPR013780	-						-
rna-gnl|WGS:JAAWWR|g5679.t1_orf22316	607	23	395	IPR017853	-						-
rna-gnl|WGS:JAAWWR|g735.t1_orf56914	334	125	300	IPR036291	-						-
rna-gnl|WGS:JAAWWR|g735.t1_orf56914	334	160	291	IPR013149	-						-
rna-gnl|WGS:JAAWWR|g735.t1_orf56914	334	21	155	IPR011032	-						-
rna-gnl|WGS:JAAWWR|g735.t1_orf56914	334	21	331	IPR020843	GO:0016491(InterPro)						-
rna-gnl|WGS:JAAWWR|g95.t1_orf31591	318	12	53	IPR001841	-						-
rna-gnl|WGS:JAAWWR|g95.t1_orf31591	318	2	227	IPR042448	GO:0000795(InterPro)|GO:0007131(PANTHER)|GO:0007131(InterPro)|GO:0061630(InterPro)						-
rna-gnl|WGS:JAAWWR|g95.t1_orf31591	318	25	34	IPR017907	-						-
rna-gnl|WGS:JAAWWR|g95.t1_orf31591	318	6	54	IPR001841	-						-
rna-gnl|WGS:JAAWWR|g95.t1_orf31591	318	2	63	IPR013083	-						-
rna-gnl|WGS:JAAWWR|g5703.t1_orf23110	114	50	93	IPR001083	GO:0003677(InterPro)|GO:0003700(InterPro)|GO:0005507(InterPro)|GO:0006355(InterPro)						-
rna-gnl|WGS:JAAWWR|g400.t1_orf43391	932	374	865	IPR008811	-						-
rna-gnl|WGS:JAAWWR|g400.t1_orf43391	932	380	689	IPR013785	-						-
rna-gnl|WGS:JAAWWR|g400.t1_orf43391	932	185	867	IPR008811	-						-
rna-gnl|WGS:JAAWWR|g400.t1_orf43391	932	377	689	IPR017853	-						-
rna-gnl|WGS:JAAWWR|g89.t1_orf31398	255	86	230	IPR011009	-						-
rna-gnl|WGS:JAAWWR|g397.t1_orf43293	325	145	162	IPR018170	GO:0016491(InterPro)						-
rna-gnl|WGS:JAAWWR|g397.t1_orf43293	325	5	290	IPR020471	GO:0004032(PANTHER)|GO:0005829(PANTHER)|GO:0016491(InterPro)						-
rna-gnl|WGS:JAAWWR|g397.t1_orf43293	325	41	58	IPR018170	GO:0016491(InterPro)						-
rna-gnl|WGS:JAAWWR|g397.t1_orf43293	325	18	286	IPR023210	-						-
rna-gnl|WGS:JAAWWR|g397.t1_orf43293	325	7	300	IPR036812	-						-
rna-gnl|WGS:JAAWWR|g397.t1_orf43293	325	1	307	IPR020471	GO:0016491(InterPro)						-
rna-gnl|WGS:JAAWWR|g397.t1_orf43293	325	1	300	IPR036812	-						-
rna-gnl|WGS:JAAWWR|g397.t1_orf43293	325	179	208	IPR020471	GO:0016491(InterPro)						-
rna-gnl|WGS:JAAWWR|g397.t1_orf43293	325	145	162	IPR020471	GO:0016491(InterPro)						-
rna-gnl|WGS:JAAWWR|g397.t1_orf43293	325	93	111	IPR020471	GO:0016491(InterPro)						-
rna-gnl|WGS:JAAWWR|g397.t1_orf43293	325	37	61	IPR020471	GO:0016491(InterPro)						-
rna-gnl|WGS:JAAWWR|g397.t1_orf43293	325	223	247	IPR020471	GO:0016491(InterPro)						-
rna-gnl|WGS:JAAWWR|g4173.t1_orf73932	283	8	147	IPR035952	-						-
rna-gnl|WGS:JAAWWR|g5472.t1_orf14282	619	16	619	IPR003846	GO:0005739(PANTHER)|GO:0018117(PANTHER)|GO:0070733(PANTHER)						-
rna-gnl|WGS:JAAWWR|g5472.t1_orf14282	619	27	614	IPR003846	-						-
rna-gnl|WGS:JAAWWR|g5472.t1_orf14282	619	56	583	IPR003846	-						-
rna-gnl|WGS:JAAWWR|g209.t1_orf36393	133	16	108	IPR011024	-						-
rna-gnl|WGS:JAAWWR|g687.t1_orf54752	254	6	97	IPR036249	-						-
rna-gnl|WGS:JAAWWR|g687.t1_orf54752	254	5	93	IPR004045	-						-
rna-gnl|WGS:JAAWWR|g687.t1_orf54752	254	18	87	IPR004045	-						-
rna-gnl|WGS:JAAWWR|g687.t1_orf54752	254	108	240	IPR036282	-						-
rna-gnl|WGS:JAAWWR|g687.t1_orf54752	254	110	250	IPR010987	-						-
rna-gnl|WGS:JAAWWR|g526.t1_orf48272	270	68	270	IPR012349	-						-
rna-gnl|WGS:JAAWWR|g526.t1_orf48272	270	81	241	IPR002563	GO:0010181(InterPro)						-
rna-gnl|WGS:JAAWWR|g526.t1_orf48272	270	84	232	IPR002563	GO:0010181(InterPro)						-
rna-gnl|WGS:JAAWWR|g5775.t1_orf25748	163	14	104	IPR002125	-						-
rna-gnl|WGS:JAAWWR|g5775.t1_orf25748	163	17	151	IPR016193	GO:0003824(InterPro)						-
rna-gnl|WGS:JAAWWR|g5775.t1_orf25748	163	14	121	IPR002125	-						-
rna-gnl|WGS:JAAWWR|g5482.t1_orf14719	405	2	386	IPR005045	GO:0016020(InterPro)						-
rna-gnl|WGS:JAAWWR|g5482.t1_orf14719	405	25	382	IPR005045	GO:0005783(PANTHER)|GO:0005794(PANTHER)|GO:0005886(PANTHER)|GO:0016020(InterPro)						-
rna-gnl|WGS:JAAWWR|g5482.t1_orf14719	405	72	374	IPR005045	GO:0016020(InterPro)						-
rna-gnl|WGS:JAAWWR|g5580.t1_orf18977	295	29	225	IPR008775	-						-
rna-gnl|WGS:JAAWWR|g5732.t1_orf24197	692	121	213	IPR011501	-						-
rna-gnl|WGS:JAAWWR|g5732.t1_orf24197	692	1	691	IPR016903	-						-
rna-gnl|WGS:JAAWWR|g5732.t1_orf24197	692	487	679	IPR005612	-						-
rna-gnl|WGS:JAAWWR|g5732.t1_orf24197	692	25	688	IPR016903	GO:0003682(PANTHER)|GO:0005730(PANTHER)|GO:0006270(PANTHER)						-
rna-gnl|WGS:JAAWWR|g359.t1_orf41938	248	20	246	IPR005103	-						-
rna-gnl|WGS:JAAWWR|g359.t1_orf41938	248	20	233	IPR005103	-						-
rna-gnl|WGS:JAAWWR|g359.t1_orf41938	248	1	247	IPR049892	-						-
rna-gnl|WGS:JAAWWR|g4035.t1_orf68457	208	1	80	IPR037119	-						-
rna-gnl|WGS:JAAWWR|g4035.t1_orf68457	208	4	76	IPR019595	-						-
rna-gnl|WGS:JAAWWR|g148.t1_orf33920	391	224	370	IPR001077	GO:0008171(InterPro)						-
rna-gnl|WGS:JAAWWR|g148.t1_orf33920	391	22	381	IPR016461	GO:0008168(InterPro)						-
rna-gnl|WGS:JAAWWR|g148.t1_orf33920	391	55	126	IPR036390	-						-
rna-gnl|WGS:JAAWWR|g148.t1_orf33920	391	47	391	IPR016461	GO:0008168(InterPro)						-
rna-gnl|WGS:JAAWWR|g148.t1_orf33920	391	12	389	IPR016461	GO:0008168(InterPro)						-
rna-gnl|WGS:JAAWWR|g148.t1_orf33920	391	134	389	IPR029063	-						-
rna-gnl|WGS:JAAWWR|g148.t1_orf33920	391	49	133	IPR036388	-						-
rna-gnl|WGS:JAAWWR|g148.t1_orf33920	391	147	381	IPR029063	-						-
rna-gnl|WGS:JAAWWR|g5473.t1_orf14316	296	5	293	IPR020471	GO:0016491(InterPro)						-
rna-gnl|WGS:JAAWWR|g5473.t1_orf14316	296	1	287	IPR020471	GO:0016491(InterPro)						-
rna-gnl|WGS:JAAWWR|g5473.t1_orf14316	296	11	284	IPR036812	-						-
rna-gnl|WGS:JAAWWR|g5473.t1_orf14316	296	7	293	IPR036812	-						-
rna-gnl|WGS:JAAWWR|g5473.t1_orf14316	296	16	282	IPR044494	GO:0016652(InterPro)						-
rna-gnl|WGS:JAAWWR|g5473.t1_orf14316	296	137	154	IPR018170	GO:0016491(InterPro)						-
rna-gnl|WGS:JAAWWR|g5473.t1_orf14316	296	26	275	IPR023210	-						-
rna-gnl|WGS:JAAWWR|g5473.t1_orf14316	296	137	154	IPR020471	GO:0016491(InterPro)						-
rna-gnl|WGS:JAAWWR|g5473.t1_orf14316	296	212	236	IPR020471	GO:0016491(InterPro)						-
rna-gnl|WGS:JAAWWR|g5473.t1_orf14316	296	103	121	IPR020471	GO:0016491(InterPro)						-
rna-gnl|WGS:JAAWWR|g5473.t1_orf14316	296	50	74	IPR020471	GO:0016491(InterPro)						-
rna-gnl|WGS:JAAWWR|g5473.t1_orf14316	296	171	200	IPR020471	GO:0016491(InterPro)						-
rna-gnl|WGS:JAAWWR|g5316.t1_orf7998	416	262	402	IPR013328	-						-
rna-gnl|WGS:JAAWWR|g5316.t1_orf7998	416	20	216	IPR013332	-						-
rna-gnl|WGS:JAAWWR|g5316.t1_orf7998	416	260	392	IPR008927	-						-
rna-gnl|WGS:JAAWWR|g5316.t1_orf7998	416	260	392	IPR013752	-						-
rna-gnl|WGS:JAAWWR|g5316.t1_orf7998	416	115	393	IPR003710	GO:0008677(InterPro)|GO:0015940(InterPro)						-
rna-gnl|WGS:JAAWWR|g5316.t1_orf7998	416	125	221	IPR036291	-						-
rna-gnl|WGS:JAAWWR|g5537.t1_orf17089	340	29	257	IPR032742	GO:0005634(InterPro)|GO:0006338(InterPro)|GO:0031011(InterPro)						-
rna-gnl|WGS:JAAWWR|g242.t1_orf37542	879	74	96	IPR013087	-						-
rna-gnl|WGS:JAAWWR|g242.t1_orf37542	879	324	813	IPR007232	GO:0000724(PANTHER)|GO:0005634(PANTHER)|GO:0006281(InterPro)|GO:0006310(InterPro)|GO:0006312(PANTHER)|GO:0045002(PANTHER)						-
rna-gnl|WGS:JAAWWR|g242.t1_orf37542	879	354	510	IPR004585	GO:0000724(InterPro)|GO:0000730(InterPro)|GO:0005634(InterPro)|GO:0045002(InterPro)						-
rna-gnl|WGS:JAAWWR|g242.t1_orf37542	879	72	101	IPR013087	-						-
rna-gnl|WGS:JAAWWR|g242.t1_orf37542	879	176	310	IPR029071	-						-
rna-gnl|WGS:JAAWWR|g242.t1_orf37542	879	347	496	IPR042525	-						-
rna-gnl|WGS:JAAWWR|g242.t1_orf37542	879	236	309	IPR001012	GO:0005515(InterPro)						-
rna-gnl|WGS:JAAWWR|g242.t1_orf37542	879	1	39	IPR015940	-						-
rna-gnl|WGS:JAAWWR|g242.t1_orf37542	879	6	41	IPR009060	GO:0005515(InterPro)						-
rna-gnl|WGS:JAAWWR|g242.t1_orf37542	879	350	500	IPR041247	-						-
rna-gnl|WGS:JAAWWR|g5191.t1_orf3530	514	61	259	IPR036259	-						-
rna-gnl|WGS:JAAWWR|g5191.t1_orf3530	514	77	441	IPR011701	GO:0022857(InterPro)|GO:0055085(InterPro)						-
rna-gnl|WGS:JAAWWR|g5191.t1_orf3530	514	292	485	IPR036259	-						-
rna-gnl|WGS:JAAWWR|g5191.t1_orf3530	514	57	484	IPR036259	-						-
rna-gnl|WGS:JAAWWR|g412.t1_orf43826	804	10	368	IPR002938	GO:0071949(InterPro)						-
rna-gnl|WGS:JAAWWR|g412.t1_orf43826	804	9	408	IPR036188	-						-
rna-gnl|WGS:JAAWWR|g412.t1_orf43826	804	11	400	IPR036188	-						-
rna-gnl|WGS:JAAWWR|g5336.t1_orf8658	141	51	138	IPR036418	-						-
rna-gnl|WGS:JAAWWR|g5336.t1_orf8658	141	18	140	IPR001349	GO:0005743(InterPro)|GO:0005751(InterPro)						-
rna-gnl|WGS:JAAWWR|g5336.t1_orf8658	141	51	139	IPR036418	-						-
rna-gnl|WGS:JAAWWR|g5336.t1_orf8658	141	25	136	IPR001349	GO:0005743(InterPro)|GO:0005751(InterPro)|GO:0005751(PANTHER)|GO:0006123(PANTHER)|GO:0030234(PANTHER)						-
rna-gnl|WGS:JAAWWR|g5336.t1_orf8658	141	25	136	IPR001349	GO:0005743(InterPro)|GO:0005751(InterPro)						-
rna-gnl|WGS:JAAWWR|g5336.t1_orf8658	141	112	129	IPR018507	GO:0005743(InterPro)|GO:0005751(InterPro)						-
rna-gnl|WGS:JAAWWR|g5808.t1_orf27617	1498	1139	1420	IPR036514	-						-
rna-gnl|WGS:JAAWWR|g5808.t1_orf27617	1498	595	889	IPR028994	-						-
rna-gnl|WGS:JAAWWR|g5808.t1_orf27617	1498	61	256	IPR001087	GO:0016788(InterPro)						-
rna-gnl|WGS:JAAWWR|g5808.t1_orf27617	1498	1141	1401	IPR037460	GO:0016788(InterPro)						-
rna-gnl|WGS:JAAWWR|g5808.t1_orf27617	1498	402	469	IPR013517	-						-
rna-gnl|WGS:JAAWWR|g5808.t1_orf27617	1498	774	834	IPR013517	-						-
rna-gnl|WGS:JAAWWR|g5808.t1_orf27617	1498	328	563	IPR028994	-						-
rna-gnl|WGS:JAAWWR|g5808.t1_orf27617	1498	941	1078	IPR024079	GO:0008237(InterPro)						-
rna-gnl|WGS:JAAWWR|g5808.t1_orf27617	1498	1145	1283	IPR013830	-						-
rna-gnl|WGS:JAAWWR|g5808.t1_orf27617	1498	56	273	IPR036514	-						-
rna-gnl|WGS:JAAWWR|g4262.t1_orf78343	695	139	219	IPR036910	-						-
rna-gnl|WGS:JAAWWR|g4262.t1_orf78343	695	142	210	IPR009071	-						-
rna-gnl|WGS:JAAWWR|g4262.t1_orf78343	695	142	210	IPR009071	-						-
rna-gnl|WGS:JAAWWR|g4262.t1_orf78343	695	141	211	IPR009071	-						-
rna-gnl|WGS:JAAWWR|g4262.t1_orf78343	695	137	220	IPR036910	-						-
rna-gnl|WGS:JAAWWR|g361.t1_orf42022	347	5	326	IPR004136	GO:0018580(InterPro)						-
rna-gnl|WGS:JAAWWR|g361.t1_orf42022	347	3	345	IPR013785	-						-
rna-gnl|WGS:JAAWWR|g361.t1_orf42022	347	13	262	IPR004136	GO:0018580(InterPro)						-
rna-gnl|WGS:JAAWWR|g5182.t1_orf2795	2558	1638	1703	IPR009081	-						-
rna-gnl|WGS:JAAWWR|g5182.t1_orf2795	2558	901	1211	IPR001227	GO:0016740(InterPro)						-
rna-gnl|WGS:JAAWWR|g5182.t1_orf2795	2558	377	793	IPR020841	-						-
rna-gnl|WGS:JAAWWR|g5182.t1_orf2795	2558	1955	2055	IPR013217	-						-
rna-gnl|WGS:JAAWWR|g5182.t1_orf2795	2558	1633	1707	IPR009081	-						-
rna-gnl|WGS:JAAWWR|g5182.t1_orf2795	2558	374	790	IPR020841	-						-
rna-gnl|WGS:JAAWWR|g5182.t1_orf2795	2558	904	1195	IPR014043	-						-
rna-gnl|WGS:JAAWWR|g5182.t1_orf2795	2558	1631	1735	IPR036736	-						-
rna-gnl|WGS:JAAWWR|g5182.t1_orf2795	2558	2185	2524	IPR036291	-						-
rna-gnl|WGS:JAAWWR|g5182.t1_orf2795	2558	900	1200	IPR016035	-						-
rna-gnl|WGS:JAAWWR|g5182.t1_orf2795	2558	626	741	IPR014031	-						-
rna-gnl|WGS:JAAWWR|g5182.t1_orf2795	2558	372	740	IPR016039	GO:0016746(InterPro)						-
rna-gnl|WGS:JAAWWR|g5182.t1_orf2795	2558	1662	1677	IPR006162	-						-
rna-gnl|WGS:JAAWWR|g5182.t1_orf2795	2558	1909	2117	IPR029063	-						-
rna-gnl|WGS:JAAWWR|g5182.t1_orf2795	2558	369	811	IPR016039	GO:0016746(InterPro)						-
rna-gnl|WGS:JAAWWR|g5182.t1_orf2795	2558	1868	2110	IPR029063	-						-
rna-gnl|WGS:JAAWWR|g5182.t1_orf2795	2558	1635	1707	IPR020806	GO:0031177(InterPro)						-
rna-gnl|WGS:JAAWWR|g5182.t1_orf2795	2558	375	617	IPR014030	-						-
rna-gnl|WGS:JAAWWR|g5182.t1_orf2795	2558	1026	1085	IPR016036	-						-
rna-gnl|WGS:JAAWWR|g5182.t1_orf2795	2558	1269	1585	IPR049900	-						-
rna-gnl|WGS:JAAWWR|g5182.t1_orf2795	2558	2187	2432	IPR013120	-						-
rna-gnl|WGS:JAAWWR|g5182.t1_orf2795	2558	903	1226	IPR014043	-						-
rna-gnl|WGS:JAAWWR|g5182.t1_orf2795	2558	1631	1717	IPR036736	-						-
rna-gnl|WGS:JAAWWR|g5182.t1_orf2795	2558	4	202	IPR001227	GO:0016740(InterPro)						-
rna-gnl|WGS:JAAWWR|g5182.t1_orf2795	2558	1286	1590	IPR042104	-						-
rna-gnl|WGS:JAAWWR|g331.t1_orf40869	138	95	138	IPR000271	GO:0003735(InterPro)|GO:0005840(InterPro)|GO:0006412(InterPro)						-
rna-gnl|WGS:JAAWWR|g331.t1_orf40869	138	11	137	IPR000271	GO:0003735(InterPro)|GO:0005762(PANTHER)|GO:0005840(InterPro)|GO:0006412(InterPro)						-
rna-gnl|WGS:JAAWWR|g331.t1_orf40869	138	96	137	IPR000271	GO:0003735(InterPro)|GO:0005840(InterPro)|GO:0006412(InterPro)						-
rna-gnl|WGS:JAAWWR|g331.t1_orf40869	138	96	137	IPR000271	GO:0003735(InterPro)|GO:0005840(InterPro)|GO:0006412(InterPro)						-
rna-gnl|WGS:JAAWWR|g5396.t1_orf11093	1280	353	566	IPR036770	-						-
rna-gnl|WGS:JAAWWR|g5396.t1_orf11093	1280	1043	1099	IPR045863	-						-
rna-gnl|WGS:JAAWWR|g5396.t1_orf11093	1280	86	316	IPR036770	-						-
rna-gnl|WGS:JAAWWR|g5396.t1_orf11093	1280	396	417	IPR002110	GO:0005515(InterPro)						-
rna-gnl|WGS:JAAWWR|g5396.t1_orf11093	1280	188	217	IPR002110	GO:0005515(InterPro)						-
rna-gnl|WGS:JAAWWR|g5396.t1_orf11093	1280	154	183	IPR002110	GO:0005515(InterPro)						-
rna-gnl|WGS:JAAWWR|g5396.t1_orf11093	1280	222	251	IPR002110	GO:0005515(InterPro)						-
rna-gnl|WGS:JAAWWR|g5396.t1_orf11093	1280	396	426	IPR002110	GO:0005515(InterPro)						-
rna-gnl|WGS:JAAWWR|g5396.t1_orf11093	1280	109	138	IPR002110	GO:0005515(InterPro)						-
rna-gnl|WGS:JAAWWR|g5396.t1_orf11093	1280	265	295	IPR002110	GO:0005515(InterPro)						-
rna-gnl|WGS:JAAWWR|g5396.t1_orf11093	1280	540	572	IPR002110	GO:0005515(InterPro)						-
rna-gnl|WGS:JAAWWR|g5396.t1_orf11093	1280	111	307	IPR036770	-						-
rna-gnl|WGS:JAAWWR|g5396.t1_orf11093	1280	944	1103	IPR002523	GO:0016020(InterPro)|GO:0030001(InterPro)|GO:0046873(InterPro)|GO:0055085(InterPro)						-
rna-gnl|WGS:JAAWWR|g5396.t1_orf11093	1280	188	220	IPR002110	GO:0005515(InterPro)						-
rna-gnl|WGS:JAAWWR|g5396.t1_orf11093	1280	347	594	IPR036770	-						-
rna-gnl|WGS:JAAWWR|g5396.t1_orf11093	1280	114	217	IPR002110	GO:0005515(InterPro)						-
rna-gnl|WGS:JAAWWR|g190.t1_orf35657	460	221	299	IPR000504	GO:0003723(InterPro)						-
rna-gnl|WGS:JAAWWR|g190.t1_orf35657	460	195	350	IPR012677	-						-
rna-gnl|WGS:JAAWWR|g190.t1_orf35657	460	223	291	IPR000504	GO:0003723(InterPro)						-
rna-gnl|WGS:JAAWWR|g190.t1_orf35657	460	222	295	IPR000504	GO:0003723(InterPro)						-
rna-gnl|WGS:JAAWWR|g190.t1_orf35657	460	215	319	IPR035979	GO:0003676(InterPro)						-
rna-gnl|WGS:JAAWWR|g5326.t1_orf8309	325	182	261	IPR034228	-						-
rna-gnl|WGS:JAAWWR|g5326.t1_orf8309	325	174	265	IPR035979	GO:0003676(InterPro)						-
rna-gnl|WGS:JAAWWR|g5326.t1_orf8309	325	179	266	IPR012677	-						-
rna-gnl|WGS:JAAWWR|g5326.t1_orf8309	325	182	265	IPR000504	GO:0003723(InterPro)						-
rna-gnl|WGS:JAAWWR|g5326.t1_orf8309	325	183	261	IPR000504	GO:0003723(InterPro)						-
rna-gnl|WGS:JAAWWR|g5326.t1_orf8309	325	185	249	IPR000504	GO:0003723(InterPro)						-
rna-gnl|WGS:JAAWWR|g5345.t1_orf8994	449	333	345	IPR033749	-						-
rna-gnl|WGS:JAAWWR|g5345.t1_orf8994	449	72	449	IPR008949	-						-
rna-gnl|WGS:JAAWWR|g5345.t1_orf8994	449	182	400	IPR000092	GO:0008299(InterPro)						-
rna-gnl|WGS:JAAWWR|g5345.t1_orf8994	449	98	447	IPR000092	GO:0008299(InterPro)						-
rna-gnl|WGS:JAAWWR|g5345.t1_orf8994	449	73	448	IPR008949	-						-
rna-gnl|WGS:JAAWWR|g5158.t1_orf1833	486	362	472	IPR044862	-						-
rna-gnl|WGS:JAAWWR|g5158.t1_orf1833	486	280	477	IPR006620	GO:0005506(InterPro)|GO:0016705(InterPro)|GO:0031418(InterPro)						-
rna-gnl|WGS:JAAWWR|g5158.t1_orf1833	486	356	478	IPR005123	-						-
rna-gnl|WGS:JAAWWR|g5158.t1_orf1833	486	273	472	IPR045054	GO:0004656(PANTHER)|GO:0005783(PANTHER)|GO:0018401(PANTHER)						-
rna-gnl|WGS:JAAWWR|g3952.t1_orf65310	558	61	258	IPR036259	-						-
rna-gnl|WGS:JAAWWR|g3952.t1_orf65310	558	259	484	IPR036259	-						-
rna-gnl|WGS:JAAWWR|g3952.t1_orf65310	558	67	556	IPR020846	GO:0022857(InterPro)						-
rna-gnl|WGS:JAAWWR|g3952.t1_orf65310	558	53	554	IPR036259	-						-
rna-gnl|WGS:JAAWWR|g3952.t1_orf65310	558	72	471	IPR011701	GO:0022857(InterPro)|GO:0055085(InterPro)						-
rna-gnl|WGS:JAAWWR|g4213.t1_orf75866	871	75	217	IPR029191	-						-
rna-gnl|WGS:JAAWWR|g499.t1_orf47344	585	375	580	IPR046341	-						-
rna-gnl|WGS:JAAWWR|g499.t1_orf47344	585	469	561	IPR001214	GO:0005515(InterPro)						-
rna-gnl|WGS:JAAWWR|g499.t1_orf47344	585	410	584	IPR046341	-						-
rna-gnl|WGS:JAAWWR|g499.t1_orf47344	585	455	567	IPR001214	GO:0005515(InterPro)						-
rna-gnl|WGS:JAAWWR|g499.t1_orf47344	585	455	561	IPR001214	GO:0005515(InterPro)						-
rna-gnl|WGS:JAAWWR|g5519.t1_orf16361	941	685	920	IPR003337	GO:0005992(InterPro)						-
rna-gnl|WGS:JAAWWR|g5519.t1_orf16361	941	271	651	IPR001830	GO:0003824(InterPro)|GO:0005992(InterPro)						-
rna-gnl|WGS:JAAWWR|g5519.t1_orf16361	941	683	889	IPR006379	-						-
rna-gnl|WGS:JAAWWR|g5519.t1_orf16361	941	685	917	IPR023214	-						-
rna-gnl|WGS:JAAWWR|g5519.t1_orf16361	941	682	930	IPR036412	-						-
rna-gnl|WGS:JAAWWR|g5519.t1_orf16361	941	679	930	IPR003337	GO:0005992(InterPro)						-
rna-gnl|WGS:JAAWWR|g5519.t1_orf16361	941	102	932	IPR001830	GO:0003824(InterPro)|GO:0004805(PANTHER)|GO:0005829(PANTHER)|GO:0005946(PANTHER)|GO:0005992(InterPro)|GO:0005992(PANTHER)|GO:0031505(PANTHER)|GO:0034605(PANTHER)|GO:0070413(PANTHER)						-
rna-gnl|WGS:JAAWWR|g5519.t1_orf16361	941	115	651	IPR001830	GO:0003824(InterPro)|GO:0005992(InterPro)						-
rna-gnl|WGS:JAAWWR|g5690.t1_orf22603	453	35	441	IPR036259	-						-
rna-gnl|WGS:JAAWWR|g5690.t1_orf22603	453	203	384	IPR011701	GO:0022857(InterPro)|GO:0055085(InterPro)						-
rna-gnl|WGS:JAAWWR|g5690.t1_orf22603	453	41	443	IPR036259	-						-
rna-gnl|WGS:JAAWWR|g5278.t1_orf6821	387	281	385	IPR011008	-						-
rna-gnl|WGS:JAAWWR|g5278.t1_orf6821	387	169	277	IPR011008	-						-
rna-gnl|WGS:JAAWWR|g5278.t1_orf6821	387	183	275	IPR012577	-						-
rna-gnl|WGS:JAAWWR|g5278.t1_orf6821	387	288	385	IPR012577	-						-
rna-gnl|WGS:JAAWWR|g665.t1_orf53881	468	402	447	IPR005814	GO:0008483(InterPro)|GO:0030170(InterPro)						-
rna-gnl|WGS:JAAWWR|g665.t1_orf53881	468	2	131	IPR005814	GO:0008483(InterPro)|GO:0030170(InterPro)						-
rna-gnl|WGS:JAAWWR|g665.t1_orf53881	468	118	382	IPR005814	GO:0008483(InterPro)|GO:0030170(InterPro)						-
rna-gnl|WGS:JAAWWR|g665.t1_orf53881	468	52	331	IPR015421	-						-
rna-gnl|WGS:JAAWWR|g665.t1_orf53881	468	13	445	IPR015424	-						-
rna-gnl|WGS:JAAWWR|g665.t1_orf53881	468	14	444	IPR005814	GO:0008483(InterPro)|GO:0030170(InterPro)						-
rna-gnl|WGS:JAAWWR|g665.t1_orf53881	468	22	443	IPR005814	GO:0008483(InterPro)|GO:0030170(InterPro)						-
rna-gnl|WGS:JAAWWR|g665.t1_orf53881	468	18	441	IPR015422	-						-
rna-gnl|WGS:JAAWWR|g544.t1_orf49177	615	237	472	IPR027417	-						-
rna-gnl|WGS:JAAWWR|g544.t1_orf49177	615	243	251	IPR000629	-						-
rna-gnl|WGS:JAAWWR|g544.t1_orf49177	615	103	288	IPR011545	GO:0003676(InterPro)|GO:0005524(InterPro)						-
rna-gnl|WGS:JAAWWR|g544.t1_orf49177	615	332	501	IPR001650	-						-
rna-gnl|WGS:JAAWWR|g544.t1_orf49177	615	110	301	IPR014001	-						-
rna-gnl|WGS:JAAWWR|g544.t1_orf49177	615	98	319	IPR014001	-						-
rna-gnl|WGS:JAAWWR|g544.t1_orf49177	615	53	302	IPR027417	-						-
rna-gnl|WGS:JAAWWR|g544.t1_orf49177	615	368	458	IPR001650	-						-
rna-gnl|WGS:JAAWWR|g544.t1_orf49177	615	347	458	IPR001650	-						-
rna-gnl|WGS:JAAWWR|g544.t1_orf49177	615	67	301	IPR027417	-						-
rna-gnl|WGS:JAAWWR|g544.t1_orf49177	615	311	556	IPR027417	-						-
rna-gnl|WGS:JAAWWR|g292.t1_orf39366	604	322	349	IPR000048	GO:0005515(InterPro)						-
rna-gnl|WGS:JAAWWR|g292.t1_orf39366	604	138	589	IPR008862	-						-
rna-gnl|WGS:JAAWWR|g292.t1_orf39366	604	34	588	IPR008862	GO:0007165(PANTHER)|GO:0010737(PANTHER)						-
rna-gnl|WGS:JAAWWR|g682.t1_orf54621	516	96	259	IPR036188	-						-
rna-gnl|WGS:JAAWWR|g682.t1_orf54621	516	1	448	IPR029731	-						-
rna-gnl|WGS:JAAWWR|g682.t1_orf54621	516	86	416	IPR036188	-						-
rna-gnl|WGS:JAAWWR|g5139.t1_orf1101	807	6	28	IPR013087	-						-
rna-gnl|WGS:JAAWWR|g5139.t1_orf1101	807	4	28	IPR013087	-						-
rna-gnl|WGS:JAAWWR|g5139.t1_orf1101	807	4	33	IPR013087	-						-
rna-gnl|WGS:JAAWWR|g5139.t1_orf1101	807	2	29	IPR036236	-						-
rna-gnl|WGS:JAAWWR|g5139.t1_orf1101	807	340	608	IPR007219	GO:0003677(InterPro)|GO:0006351(InterPro)|GO:0008270(InterPro)						-
rna-gnl|WGS:JAAWWR|g3878.t1_orf62107	296	71	277	IPR000791	GO:0016020(InterPro)						-
rna-gnl|WGS:JAAWWR|g3907.t1_orf63437	460	6	391	IPR005197	GO:0051118(InterPro)						-
rna-gnl|WGS:JAAWWR|g3907.t1_orf63437	460	6	279	IPR005197	GO:0051118(InterPro)						-
rna-gnl|WGS:JAAWWR|g5707.t1_orf23247	767	195	421	IPR006939	GO:0000228(InterPro)|GO:0006338(InterPro)						-
rna-gnl|WGS:JAAWWR|g4030.t1_orf68081	610	5	46	IPR001810	GO:0005515(InterPro)						-
rna-gnl|WGS:JAAWWR|g4030.t1_orf68081	610	3	40	IPR001810	GO:0005515(InterPro)						-
rna-gnl|WGS:JAAWWR|g4030.t1_orf68081	610	229	510	IPR036322	GO:0005515(InterPro)						-
rna-gnl|WGS:JAAWWR|g4030.t1_orf68081	610	1	45	IPR001810	GO:0005515(InterPro)						-
rna-gnl|WGS:JAAWWR|g4030.t1_orf68081	610	2	62	IPR036047	GO:0005515(InterPro)						-
rna-gnl|WGS:JAAWWR|g4030.t1_orf68081	610	205	434	IPR015943	GO:0005515(InterPro)						-
rna-gnl|WGS:JAAWWR|g48.t1_orf29841	501	411	496	IPR041036	-						-
rna-gnl|WGS:JAAWWR|g48.t1_orf29841	501	87	390	IPR001547	GO:0004553(InterPro)|GO:0071704(InterPro)						-
rna-gnl|WGS:JAAWWR|g48.t1_orf29841	501	47	426	IPR017853	-						-
rna-gnl|WGS:JAAWWR|g48.t1_orf29841	501	403	501	IPR013780	-						-
rna-gnl|WGS:JAAWWR|g64.t1_orf30495	1371	480	864	IPR036188	-						-
rna-gnl|WGS:JAAWWR|g64.t1_orf30495	1371	31	424	IPR015422	-						-
rna-gnl|WGS:JAAWWR|g64.t1_orf30495	1371	927	1296	IPR011701	GO:0022857(InterPro)|GO:0055085(InterPro)						-
rna-gnl|WGS:JAAWWR|g64.t1_orf30495	1371	902	1342	IPR036259	-						-
rna-gnl|WGS:JAAWWR|g64.t1_orf30495	1371	1147	1343	IPR036259	-						-
rna-gnl|WGS:JAAWWR|g64.t1_orf30495	1371	913	1120	IPR036259	-						-
rna-gnl|WGS:JAAWWR|g64.t1_orf30495	1371	480	836	IPR002938	GO:0071949(InterPro)						-
rna-gnl|WGS:JAAWWR|g64.t1_orf30495	1371	60	324	IPR015421	-						-
rna-gnl|WGS:JAAWWR|g64.t1_orf30495	1371	25	428	IPR005814	GO:0008483(InterPro)|GO:0030170(InterPro)						-
rna-gnl|WGS:JAAWWR|g64.t1_orf30495	1371	923	1340	IPR020846	GO:0022857(InterPro)						-
rna-gnl|WGS:JAAWWR|g64.t1_orf30495	1371	16	430	IPR015424	-						-
rna-gnl|WGS:JAAWWR|g64.t1_orf30495	1371	480	866	IPR036188	-						-
rna-gnl|WGS:JAAWWR|g64.t1_orf30495	1371	240	276	IPR049704	-						-
rna-gnl|WGS:JAAWWR|g64.t1_orf30495	1371	23	428	IPR005814	GO:0008483(InterPro)|GO:0030170(InterPro)						-
rna-gnl|WGS:JAAWWR|g577.t1_orf50531	751	440	746	IPR002933	GO:0016787(InterPro)						-
rna-gnl|WGS:JAAWWR|g577.t1_orf50531	751	547	651	IPR036264	-						-
rna-gnl|WGS:JAAWWR|g577.t1_orf50531	751	2	137	IPR036052	-						-
rna-gnl|WGS:JAAWWR|g577.t1_orf50531	751	166	372	IPR036052	-						-
rna-gnl|WGS:JAAWWR|g577.t1_orf50531	751	34	353	IPR001926	-						-
rna-gnl|WGS:JAAWWR|g577.t1_orf50531	751	19	357	IPR036052	-						-
rna-gnl|WGS:JAAWWR|g577.t1_orf50531	751	544	650	IPR011650	-						-
rna-gnl|WGS:JAAWWR|g655.t1_orf53466	761	682	731	IPR019787	-						-
rna-gnl|WGS:JAAWWR|g655.t1_orf53466	761	684	729	IPR001965	-						-
rna-gnl|WGS:JAAWWR|g655.t1_orf53466	761	677	736	IPR011011	-						-
rna-gnl|WGS:JAAWWR|g655.t1_orf53466	761	685	728	IPR019786	-						-
rna-gnl|WGS:JAAWWR|g655.t1_orf53466	761	674	744	IPR013083	-						-
rna-gnl|WGS:JAAWWR|g4225.t1_orf76356	570	40	340	IPR029058	-						-
rna-gnl|WGS:JAAWWR|g4225.t1_orf76356	570	61	340	IPR029058	-						-
rna-gnl|WGS:JAAWWR|g4225.t1_orf76356	570	346	567	IPR008979	-						-
rna-gnl|WGS:JAAWWR|g4225.t1_orf76356	570	63	224	IPR000383	GO:0016787(InterPro)						-
rna-gnl|WGS:JAAWWR|g4225.t1_orf76356	570	321	566	IPR013736	GO:0008239(InterPro)						-
rna-gnl|WGS:JAAWWR|g4225.t1_orf76356	570	59	229	IPR005674	GO:0016787(InterPro)						-
rna-gnl|WGS:JAAWWR|g4225.t1_orf76356	570	346	565	IPR013736	GO:0008239(InterPro)						-
rna-gnl|WGS:JAAWWR|g4058.t1_orf69470	243	121	216	IPR032710	-						-
rna-gnl|WGS:JAAWWR|g481.t1_orf46591	573	71	531	IPR004841	GO:0016020(InterPro)|GO:0055085(InterPro)						-
rna-gnl|WGS:JAAWWR|g481.t1_orf46591	573	96	127	IPR004840	GO:0006865(InterPro)|GO:0016020(InterPro)|GO:0055085(InterPro)						-
rna-gnl|WGS:JAAWWR|g31.t1_orf29276	541	43	517	IPR036259	-						-
rna-gnl|WGS:JAAWWR|g31.t1_orf29276	541	41	508	IPR036259	-						-
rna-gnl|WGS:JAAWWR|g31.t1_orf29276	541	17	507	IPR003663	GO:0016020(InterPro)|GO:0022857(InterPro)|GO:0055085(InterPro)						-
rna-gnl|WGS:JAAWWR|g31.t1_orf29276	541	57	511	IPR005828	GO:0016020(InterPro)|GO:0022857(InterPro)|GO:0055085(InterPro)						-
rna-gnl|WGS:JAAWWR|g31.t1_orf29276	541	363	379	IPR005829	GO:0016020(InterPro)|GO:0022857(InterPro)|GO:0055085(InterPro)						-
rna-gnl|WGS:JAAWWR|g31.t1_orf29276	541	55	500	IPR020846	GO:0022857(InterPro)						-
rna-gnl|WGS:JAAWWR|g5543.t1_orf17380	734	251	662	IPR038793	GO:0005886(InterPro)						-
rna-gnl|WGS:JAAWWR|g5543.t1_orf17380	734	557	598	IPR014840	-						-
rna-gnl|WGS:JAAWWR|g547.t1_orf49256	271	48	247	IPR003697	GO:0047429(InterPro)						-
rna-gnl|WGS:JAAWWR|g547.t1_orf49256	271	49	249	IPR003697	GO:0047429(InterPro)						-
rna-gnl|WGS:JAAWWR|g547.t1_orf49256	271	49	252	IPR003697	GO:0047429(InterPro)						-
rna-gnl|WGS:JAAWWR|g547.t1_orf49256	271	45	252	IPR029001	-						-
rna-gnl|WGS:JAAWWR|g547.t1_orf49256	271	43	251	IPR003697	GO:0047429(PANTHER)|GO:0047429(InterPro)						-
rna-gnl|WGS:JAAWWR|g547.t1_orf49256	271	46	249	IPR029001	-						-
rna-gnl|WGS:JAAWWR|g547.t1_orf49256	271	50	246	IPR003697	GO:0047429(InterPro)						-
rna-gnl|WGS:JAAWWR|g4187.t1_orf74671	161	6	158	IPR015075	-						-
rna-gnl|WGS:JAAWWR|g4187.t1_orf74671	161	5	159	IPR023393	-						-
rna-gnl|WGS:JAAWWR|g4053.t1_orf69272	450	26	428	IPR007724	GO:0004649(PANTHER)|GO:0004649(InterPro)|GO:0005634(PANTHER)|GO:0005737(PANTHER)|GO:0005975(InterPro)|GO:0006282(InterPro)|GO:0006282(PANTHER)|GO:0009225(PANTHER)|GO:1990966(PANTHER)						-
rna-gnl|WGS:JAAWWR|g4053.t1_orf69272	450	210	390	IPR046372	GO:0004649(InterPro)|GO:0006282(InterPro)						-
rna-gnl|WGS:JAAWWR|g4053.t1_orf69272	450	44	150	IPR048362	-						-
rna-gnl|WGS:JAAWWR|g827.t1_orf60889	288	125	141	IPR002347	-						-
rna-gnl|WGS:JAAWWR|g827.t1_orf60889	288	151	170	IPR002347	-						-
rna-gnl|WGS:JAAWWR|g827.t1_orf60889	288	78	89	IPR002347	-						-
rna-gnl|WGS:JAAWWR|g827.t1_orf60889	288	5	22	IPR002347	-						-
rna-gnl|WGS:JAAWWR|g827.t1_orf60889	288	5	250	IPR036291	-						-
rna-gnl|WGS:JAAWWR|g827.t1_orf60889	288	6	189	IPR002347	-						-
rna-gnl|WGS:JAAWWR|g827.t1_orf60889	288	138	166	IPR020904	GO:0016491(InterPro)						-
rna-gnl|WGS:JAAWWR|g827.t1_orf60889	288	131	139	IPR002347	-						-
rna-gnl|WGS:JAAWWR|g827.t1_orf60889	288	78	89	IPR002347	-						-
rna-gnl|WGS:JAAWWR|g827.t1_orf60889	288	151	170	IPR002347	-						-
rna-gnl|WGS:JAAWWR|g5546.t1_orf17616	659	293	407	IPR036322	GO:0005515(InterPro)						-
rna-gnl|WGS:JAAWWR|g5546.t1_orf17616	659	272	437	IPR015943	GO:0005515(InterPro)						-
rna-gnl|WGS:JAAWWR|g4131.t1_orf72526	356	28	345	IPR047865	GO:0003735(PANTHER)|GO:0005762(PANTHER)|GO:0006412(PANTHER)|GO:0015934(PANTHER)						-
rna-gnl|WGS:JAAWWR|g4131.t1_orf72526	356	213	337	IPR043141	-						-
rna-gnl|WGS:JAAWWR|g4131.t1_orf72526	356	74	296	IPR043141	-						-
rna-gnl|WGS:JAAWWR|g703.t1_orf55235	171	8	41	IPR001810	GO:0005515(InterPro)						-
rna-gnl|WGS:JAAWWR|g703.t1_orf55235	171	4	50	IPR001810	GO:0005515(InterPro)						-
rna-gnl|WGS:JAAWWR|g703.t1_orf55235	171	3	41	IPR036047	GO:0005515(InterPro)						-
rna-gnl|WGS:JAAWWR|g717.t1_orf56081	115	65	99	IPR029003	GO:0071821(InterPro)						-
rna-gnl|WGS:JAAWWR|g717.t1_orf56081	115	11	53	IPR029003	GO:0071821(InterPro)						-
rna-gnl|WGS:JAAWWR|g717.t1_orf56081	115	5	105	IPR009072	GO:0046982(InterPro)						-
rna-gnl|WGS:JAAWWR|g717.t1_orf56081	115	64	96	IPR009072	GO:0046982(InterPro)						-
rna-gnl|WGS:JAAWWR|g5408.t1_orf11587	199	7	149	IPR032710	-						-
rna-gnl|WGS:JAAWWR|g5408.t1_orf11587	199	16	181	IPR009959	GO:0030638(InterPro)						-
rna-gnl|WGS:JAAWWR|g5444.t1_orf13395	412	29	141	IPR010497	-						-
rna-gnl|WGS:JAAWWR|g5444.t1_orf13395	412	386	408	IPR000639	GO:0003824(InterPro)						-
rna-gnl|WGS:JAAWWR|g5444.t1_orf13395	412	155	170	IPR000639	GO:0003824(InterPro)						-
rna-gnl|WGS:JAAWWR|g5444.t1_orf13395	412	132	150	IPR000639	GO:0003824(InterPro)						-
rna-gnl|WGS:JAAWWR|g5444.t1_orf13395	412	20	409	IPR029058	-						-
rna-gnl|WGS:JAAWWR|g5444.t1_orf13395	412	23	412	IPR016292	GO:0016803(InterPro)						-
rna-gnl|WGS:JAAWWR|g5444.t1_orf13395	412	19	412	IPR029058	-						-
rna-gnl|WGS:JAAWWR|g33.t1_orf29337	368	7	110	IPR021858	-						-
rna-gnl|WGS:JAAWWR|g814.t1_orf60404	290	134	281	IPR046497	-						-
rna-gnl|WGS:JAAWWR|g52.t1_orf29981	409	152	263	IPR046373	GO:0016627(InterPro)						-
rna-gnl|WGS:JAAWWR|g52.t1_orf29981	409	21	150	IPR037069	GO:0016627(InterPro)|GO:0050660(InterPro)						-
rna-gnl|WGS:JAAWWR|g52.t1_orf29981	409	258	372	IPR009075	GO:0016627(InterPro)						-
rna-gnl|WGS:JAAWWR|g52.t1_orf29981	409	155	167	IPR006089	GO:0003995(InterPro)						-
rna-gnl|WGS:JAAWWR|g52.t1_orf29981	409	153	246	IPR006091	GO:0016627(InterPro)						-
rna-gnl|WGS:JAAWWR|g52.t1_orf29981	409	24	148	IPR013786	GO:0016627(InterPro)|GO:0050660(InterPro)						-
rna-gnl|WGS:JAAWWR|g52.t1_orf29981	409	18	271	IPR009100	GO:0016627(InterPro)						-
rna-gnl|WGS:JAAWWR|g52.t1_orf29981	409	258	395	IPR036250	GO:0016627(InterPro)						-
rna-gnl|WGS:JAAWWR|g3990.t1_orf66732	405	80	373	IPR001017	GO:0016624(InterPro)						-
rna-gnl|WGS:JAAWWR|g3990.t1_orf66732	405	73	385	IPR017597	GO:0004739(InterPro)|GO:0006086(InterPro)|GO:0043231(InterPro)						-
rna-gnl|WGS:JAAWWR|g3990.t1_orf66732	405	67	385	IPR029061	-						-
rna-gnl|WGS:JAAWWR|g838.t1_orf61236	220	204	215	IPR033119	-						-
rna-gnl|WGS:JAAWWR|g838.t1_orf61236	220	31	219	IPR013320	-						-
rna-gnl|WGS:JAAWWR|g838.t1_orf61236	220	32	220	IPR013319	GO:0004553(InterPro)						-
rna-gnl|WGS:JAAWWR|g838.t1_orf61236	220	1	220	IPR001137	GO:0004553(InterPro)|GO:0005975(InterPro)|GO:0045493(PANTHER)						-
rna-gnl|WGS:JAAWWR|g838.t1_orf61236	220	113	123	IPR018208	-						-
rna-gnl|WGS:JAAWWR|g838.t1_orf61236	220	41	218	IPR033123	-						-
rna-gnl|WGS:JAAWWR|g838.t1_orf61236	220	189	197	IPR001137	GO:0004553(InterPro)|GO:0005975(InterPro)						-
rna-gnl|WGS:JAAWWR|g838.t1_orf61236	220	141	147	IPR001137	GO:0004553(InterPro)|GO:0005975(InterPro)						-
rna-gnl|WGS:JAAWWR|g838.t1_orf61236	220	161	166	IPR001137	GO:0004553(InterPro)|GO:0005975(InterPro)						-
rna-gnl|WGS:JAAWWR|g838.t1_orf61236	220	166	175	IPR001137	GO:0004553(InterPro)|GO:0005975(InterPro)						-
rna-gnl|WGS:JAAWWR|g838.t1_orf61236	220	113	123	IPR001137	GO:0004553(InterPro)|GO:0005975(InterPro)						-
rna-gnl|WGS:JAAWWR|g838.t1_orf61236	220	103	112	IPR001137	GO:0004553(InterPro)|GO:0005975(InterPro)						-
rna-gnl|WGS:JAAWWR|g838.t1_orf61236	220	32	220	IPR033123	-						-
rna-gnl|WGS:JAAWWR|g197.t1_orf35888	741	235	308	IPR007219	GO:0003677(InterPro)|GO:0006351(InterPro)|GO:0008270(InterPro)						-
rna-gnl|WGS:JAAWWR|g197.t1_orf35888	741	26	61	IPR001138	GO:0000981(InterPro)|GO:0006355(InterPro)|GO:0008270(InterPro)						-
rna-gnl|WGS:JAAWWR|g197.t1_orf35888	741	20	64	IPR001138	GO:0000981(InterPro)|GO:0006355(InterPro)|GO:0008270(InterPro)						-
rna-gnl|WGS:JAAWWR|g197.t1_orf35888	741	142	379	IPR007219	GO:0003677(InterPro)|GO:0006351(InterPro)|GO:0008270(InterPro)						-
rna-gnl|WGS:JAAWWR|g197.t1_orf35888	741	26	56	IPR001138	GO:0000981(InterPro)|GO:0006355(InterPro)|GO:0008270(InterPro)						-
rna-gnl|WGS:JAAWWR|g197.t1_orf35888	741	25	104	IPR036864	GO:0000981(InterPro)|GO:0006355(InterPro)|GO:0008270(InterPro)						-
rna-gnl|WGS:JAAWWR|g197.t1_orf35888	741	20	64	IPR036864	GO:0000981(InterPro)|GO:0006355(InterPro)|GO:0008270(InterPro)						-
rna-gnl|WGS:JAAWWR|g197.t1_orf35888	741	25	55	IPR001138	GO:0000981(InterPro)|GO:0006355(InterPro)|GO:0008270(InterPro)						-
rna-gnl|WGS:JAAWWR|g4223.t1_orf76255	856	4	856	IPR026028	GO:0000220(InterPro)|GO:0046961(InterPro)						-
rna-gnl|WGS:JAAWWR|g4223.t1_orf76255	856	7	853	IPR002490	GO:0000329(PANTHER)|GO:0007035(PANTHER)|GO:0016471(PANTHER)|GO:0033179(InterPro)|GO:0046961(InterPro)|GO:0051117(PANTHER)|GO:1902600(InterPro)						-
rna-gnl|WGS:JAAWWR|g4223.t1_orf76255	856	31	846	IPR002490	GO:0033179(InterPro)|GO:0046961(InterPro)|GO:1902600(InterPro)						-
rna-gnl|WGS:JAAWWR|g4253.t1_orf77947	419	168	414	IPR016039	GO:0016746(InterPro)						-
rna-gnl|WGS:JAAWWR|g4253.t1_orf77947	419	39	416	IPR002155	GO:0016747(InterPro)						-
rna-gnl|WGS:JAAWWR|g4253.t1_orf77947	419	365	381	IPR020613	GO:0016747(InterPro)						-
rna-gnl|WGS:JAAWWR|g4253.t1_orf77947	419	35	418	IPR002155	GO:0016747(InterPro)						-
rna-gnl|WGS:JAAWWR|g4253.t1_orf77947	419	33	295	IPR016039	GO:0016746(InterPro)						-
rna-gnl|WGS:JAAWWR|g4253.t1_orf77947	419	297	415	IPR020617	GO:0016747(InterPro)						-
rna-gnl|WGS:JAAWWR|g4253.t1_orf77947	419	34	289	IPR020616	GO:0016747(InterPro)						-
rna-gnl|WGS:JAAWWR|g4253.t1_orf77947	419	400	413	IPR020610	GO:0016747(InterPro)						-
rna-gnl|WGS:JAAWWR|g4253.t1_orf77947	419	33	304	IPR016039	GO:0016746(InterPro)						-
rna-gnl|WGS:JAAWWR|g4253.t1_orf77947	419	28	419	IPR002155	GO:0016747(InterPro)						-
rna-gnl|WGS:JAAWWR|g4253.t1_orf77947	419	115	133	IPR020615	GO:0016747(InterPro)						-
rna-gnl|WGS:JAAWWR|g4253.t1_orf77947	419	298	417	IPR016039	GO:0016746(InterPro)						-
rna-gnl|WGS:JAAWWR|g630.t1_orf52658	340	7	297	IPR008685	GO:0000278(InterPro)|GO:0000775(InterPro)|GO:0005634(InterPro)						-
rna-gnl|WGS:JAAWWR|g630.t1_orf52658	340	1	294	IPR008685	GO:0000070(PANTHER)|GO:0000278(InterPro)|GO:0000775(InterPro)|GO:0000818(PANTHER)|GO:0005634(InterPro)|GO:0051382(PANTHER)						-
rna-gnl|WGS:JAAWWR|g4135.t1_orf72663	223	68	108	IPR036188	-						-
rna-gnl|WGS:JAAWWR|g4135.t1_orf72663	223	1	114	IPR036188	-						-
rna-gnl|WGS:JAAWWR|g5639.t1_orf21102	597	57	589	IPR000581	GO:0016836(InterPro)						-
rna-gnl|WGS:JAAWWR|g5639.t1_orf21102	597	399	555	IPR042096	-						-
rna-gnl|WGS:JAAWWR|g5639.t1_orf21102	597	31	396	IPR037237	-						-
rna-gnl|WGS:JAAWWR|g5639.t1_orf21102	597	140	150	IPR020558	GO:0003824(InterPro)						-
rna-gnl|WGS:JAAWWR|g141.t1_orf33486	2009	1231	1867	IPR006581	GO:0016020(InterPro)						-
rna-gnl|WGS:JAAWWR|g141.t1_orf33486	2009	573	1204	IPR006581	GO:0016020(InterPro)						-
rna-gnl|WGS:JAAWWR|g141.t1_orf33486	2009	1241	1689	IPR031778	-						-
rna-gnl|WGS:JAAWWR|g141.t1_orf33486	2009	583	1024	IPR031778	-						-
rna-gnl|WGS:JAAWWR|g141.t1_orf33486	2009	540	693	IPR015943	GO:0005515(InterPro)						-
rna-gnl|WGS:JAAWWR|g141.t1_orf33486	2009	1029	1192	IPR031777	-						-
rna-gnl|WGS:JAAWWR|g141.t1_orf33486	2009	1691	1862	IPR031777	-						-
rna-gnl|WGS:JAAWWR|g141.t1_orf33486	2009	1198	1379	IPR015943	GO:0005515(InterPro)						-
rna-gnl|WGS:JAAWWR|g141.t1_orf33486	2009	568	1065	IPR036278	-						-
rna-gnl|WGS:JAAWWR|g404.t1_orf43557	501	31	41	IPR003663	GO:0016020(InterPro)|GO:0022857(InterPro)|GO:0055085(InterPro)						-
rna-gnl|WGS:JAAWWR|g404.t1_orf43557	501	372	393	IPR003663	GO:0016020(InterPro)|GO:0022857(InterPro)|GO:0055085(InterPro)						-
rna-gnl|WGS:JAAWWR|g404.t1_orf43557	501	126	145	IPR003663	GO:0016020(InterPro)|GO:0022857(InterPro)|GO:0055085(InterPro)						-
rna-gnl|WGS:JAAWWR|g404.t1_orf43557	501	285	295	IPR003663	GO:0016020(InterPro)|GO:0022857(InterPro)|GO:0055085(InterPro)						-
rna-gnl|WGS:JAAWWR|g404.t1_orf43557	501	14	477	IPR036259	-						-
rna-gnl|WGS:JAAWWR|g404.t1_orf43557	501	12	470	IPR003663	GO:0016020(InterPro)|GO:0022857(InterPro)|GO:0055085(InterPro)						-
rna-gnl|WGS:JAAWWR|g404.t1_orf43557	501	25	474	IPR005828	GO:0016020(InterPro)|GO:0022857(InterPro)|GO:0055085(InterPro)						-
rna-gnl|WGS:JAAWWR|g404.t1_orf43557	501	23	463	IPR020846	GO:0022857(InterPro)						-
rna-gnl|WGS:JAAWWR|g404.t1_orf43557	501	327	344	IPR005829	GO:0016020(InterPro)|GO:0022857(InterPro)|GO:0055085(InterPro)						-
rna-gnl|WGS:JAAWWR|g404.t1_orf43557	501	16	471	IPR036259	-						-
rna-gnl|WGS:JAAWWR|g4001.t1_orf67051	836	271	835	IPR005848	GO:0006807(InterPro)|GO:0009039(InterPro)|GO:0016151(InterPro)						-
rna-gnl|WGS:JAAWWR|g4001.t1_orf67051	836	270	752	IPR011059	GO:0016810(InterPro)						-
rna-gnl|WGS:JAAWWR|g4001.t1_orf67051	836	137	265	IPR036461	-						-
rna-gnl|WGS:JAAWWR|g4001.t1_orf67051	836	673	688	IPR005848	GO:0006807(InterPro)|GO:0009039(InterPro)|GO:0016151(InterPro)						-
rna-gnl|WGS:JAAWWR|g4001.t1_orf67051	836	566	583	IPR005848	GO:0006807(InterPro)|GO:0009039(InterPro)|GO:0016151(InterPro)						-
rna-gnl|WGS:JAAWWR|g4001.t1_orf67051	836	605	621	IPR005848	GO:0006807(InterPro)|GO:0009039(InterPro)|GO:0016151(InterPro)						-
rna-gnl|WGS:JAAWWR|g4001.t1_orf67051	836	699	712	IPR005848	GO:0006807(InterPro)|GO:0009039(InterPro)|GO:0016151(InterPro)						-
rna-gnl|WGS:JAAWWR|g4001.t1_orf67051	836	588	604	IPR017950	GO:0009039(InterPro)						-
rna-gnl|WGS:JAAWWR|g4001.t1_orf67051	836	396	725	IPR006680	GO:0016787(InterPro)						-
rna-gnl|WGS:JAAWWR|g4001.t1_orf67051	836	155	269	IPR036461	-						-
rna-gnl|WGS:JAAWWR|g4001.t1_orf67051	836	271	390	IPR011612	-						-
rna-gnl|WGS:JAAWWR|g4001.t1_orf67051	836	270	836	IPR005848	GO:0006807(InterPro)|GO:0009039(InterPro)|GO:0016151(InterPro)						-
rna-gnl|WGS:JAAWWR|g4001.t1_orf67051	836	1	836	IPR008221	GO:0006807(InterPro)|GO:0009039(InterPro)|GO:0016151(InterPro)						-
rna-gnl|WGS:JAAWWR|g4001.t1_orf67051	836	272	449	IPR011059	GO:0016810(InterPro)						-
rna-gnl|WGS:JAAWWR|g4001.t1_orf67051	836	398	411	IPR029754	GO:0016151(InterPro)						-
rna-gnl|WGS:JAAWWR|g4001.t1_orf67051	836	272	836	IPR005848	GO:0006807(InterPro)|GO:0009039(InterPro)|GO:0016151(InterPro)						-
rna-gnl|WGS:JAAWWR|g4001.t1_orf67051	836	1	100	IPR002026	GO:0016151(InterPro)|GO:0043419(InterPro)						-
rna-gnl|WGS:JAAWWR|g4001.t1_orf67051	836	4	124	IPR036463	GO:0016151(InterPro)|GO:0043419(InterPro)						-
rna-gnl|WGS:JAAWWR|g4001.t1_orf67051	836	138	238	IPR002019	GO:0035550(InterPro)|GO:0043419(InterPro)						-
rna-gnl|WGS:JAAWWR|g4001.t1_orf67051	836	138	235	IPR002019	GO:0035550(InterPro)|GO:0043419(InterPro)						-
rna-gnl|WGS:JAAWWR|g4001.t1_orf67051	836	136	237	IPR002019	GO:0035550(InterPro)|GO:0043419(InterPro)						-
rna-gnl|WGS:JAAWWR|g4001.t1_orf67051	836	401	836	IPR032466	-						-
rna-gnl|WGS:JAAWWR|g4001.t1_orf67051	836	1	102	IPR002026	GO:0016151(InterPro)|GO:0043419(InterPro)						-
rna-gnl|WGS:JAAWWR|g4001.t1_orf67051	836	136	237	IPR002019	GO:0035550(InterPro)|GO:0043419(InterPro)						-
rna-gnl|WGS:JAAWWR|g4001.t1_orf67051	836	400	836	IPR017951	GO:0006807(InterPro)|GO:0009039(InterPro)|GO:0016151(InterPro)						-
rna-gnl|WGS:JAAWWR|g4001.t1_orf67051	836	1	105	IPR036463	GO:0016151(InterPro)|GO:0043419(InterPro)						-
rna-gnl|WGS:JAAWWR|g4001.t1_orf67051	836	5	100	IPR002026	GO:0016151(InterPro)|GO:0043419(InterPro)						-
rna-gnl|WGS:JAAWWR|g4219.t1_orf76080	357	4	146	IPR015310	GO:0001671(InterPro)|GO:0001671(PANTHER)|GO:0005829(PANTHER)|GO:0006457(PANTHER)|GO:0032781(PANTHER)|GO:0051087(InterPro)						-
rna-gnl|WGS:JAAWWR|g4219.t1_orf76080	357	202	320	IPR013538	-						-
rna-gnl|WGS:JAAWWR|g4219.t1_orf76080	357	3	153	IPR036338	-						-
rna-gnl|WGS:JAAWWR|g4219.t1_orf76080	357	4	147	IPR036338	-						-
rna-gnl|WGS:JAAWWR|g4219.t1_orf76080	357	189	322	IPR023393	-						-
rna-gnl|WGS:JAAWWR|g4219.t1_orf76080	357	13	144	IPR015310	GO:0001671(InterPro)|GO:0051087(InterPro)						-
rna-gnl|WGS:JAAWWR|g4219.t1_orf76080	357	13	146	IPR015310	GO:0001671(InterPro)|GO:0051087(InterPro)						-
rna-gnl|WGS:JAAWWR|g5527.t1_orf16777	320	9	318	IPR027277	GO:0004514(PANTHER)|GO:0005737(PANTHER)|GO:0009435(PANTHER)|GO:0034213(PANTHER)						-
rna-gnl|WGS:JAAWWR|g5527.t1_orf16777	320	24	316	IPR037128	GO:0016763(InterPro)						-
rna-gnl|WGS:JAAWWR|g5527.t1_orf16777	320	18	316	IPR004393	GO:0004514(InterPro)|GO:0009435(InterPro)						-
rna-gnl|WGS:JAAWWR|g5527.t1_orf16777	320	37	116	IPR022412	GO:0016763(InterPro)						-
rna-gnl|WGS:JAAWWR|g5527.t1_orf16777	320	134	307	IPR013785	-						-
rna-gnl|WGS:JAAWWR|g5527.t1_orf16777	320	118	317	IPR036068	GO:0009435(InterPro)						-
rna-gnl|WGS:JAAWWR|g5527.t1_orf16777	320	118	316	IPR002638	GO:0004514(InterPro)|GO:0009435(InterPro)						-
rna-gnl|WGS:JAAWWR|g5527.t1_orf16777	320	9	198	IPR027277	-						-
rna-gnl|WGS:JAAWWR|g5527.t1_orf16777	320	202	320	IPR027277	-						-
rna-gnl|WGS:JAAWWR|g5649.t1_orf21404	269	32	250	IPR000791	GO:0016020(InterPro)						-
rna-gnl|WGS:JAAWWR|g646.t1_orf53122	504	293	480	IPR036259	-						-
rna-gnl|WGS:JAAWWR|g646.t1_orf53122	504	62	483	IPR020846	GO:0022857(InterPro)						-
rna-gnl|WGS:JAAWWR|g646.t1_orf53122	504	51	260	IPR036259	-						-
rna-gnl|WGS:JAAWWR|g646.t1_orf53122	504	67	435	IPR011701	GO:0022857(InterPro)|GO:0055085(InterPro)						-
rna-gnl|WGS:JAAWWR|g646.t1_orf53122	504	45	471	IPR036259	-						-
rna-gnl|WGS:JAAWWR|g134.t1_orf33276	455	108	341	IPR026050	GO:0016263(PANTHER)|GO:0016267(PANTHER)						-
rna-gnl|WGS:JAAWWR|g134.t1_orf33276	455	199	292	IPR003378	GO:0016020(InterPro)|GO:0016757(InterPro)						-
rna-gnl|WGS:JAAWWR|g4017.t1_orf67671	1121	775	1121	IPR000569	GO:0004842(InterPro)						-
rna-gnl|WGS:JAAWWR|g4017.t1_orf67671	1121	695	1120	IPR044611	GO:0000209(InterPro)|GO:0061630(InterPro)						-
rna-gnl|WGS:JAAWWR|g4017.t1_orf67671	1121	773	1121	IPR000569	GO:0004842(InterPro)						-
rna-gnl|WGS:JAAWWR|g4017.t1_orf67671	1121	751	1119	IPR000569	GO:0004842(InterPro)						-
rna-gnl|WGS:JAAWWR|g4017.t1_orf67671	1121	805	1121	IPR000569	GO:0004842(InterPro)						-
rna-gnl|WGS:JAAWWR|g4017.t1_orf67671	1121	733	1115	IPR035983	GO:0004842(InterPro)						-
rna-gnl|WGS:JAAWWR|g699.t1_orf55111	676	240	268	IPR003280	GO:0005267(InterPro)|GO:0016020(InterPro)|GO:0071805(InterPro)						-
rna-gnl|WGS:JAAWWR|g699.t1_orf55111	676	427	436	IPR003280	GO:0005267(InterPro)|GO:0016020(InterPro)|GO:0071805(InterPro)						-
rna-gnl|WGS:JAAWWR|g699.t1_orf55111	676	169	252	IPR003280	GO:0005267(InterPro)|GO:0005887(PANTHER)|GO:0015271(PANTHER)|GO:0016020(InterPro)|GO:0022841(PANTHER)|GO:0030322(PANTHER)|GO:0071805(InterPro)|GO:0071805(PANTHER)						-
rna-gnl|WGS:JAAWWR|g699.t1_orf55111	676	213	284	IPR013099	-						-
rna-gnl|WGS:JAAWWR|g699.t1_orf55111	676	397	467	IPR013099	-						-
rna-gnl|WGS:JAAWWR|g5671.t1_orf22093	411	23	384	IPR002616	GO:0006400(InterPro)|GO:0016763(InterPro)						-
rna-gnl|WGS:JAAWWR|g5671.t1_orf22093	411	13	384	IPR004803	GO:0008479(InterPro)|GO:0101030(InterPro)						-
rna-gnl|WGS:JAAWWR|g5671.t1_orf22093	411	6	389	IPR036511	GO:0006400(InterPro)|GO:0016763(InterPro)						-
rna-gnl|WGS:JAAWWR|g5671.t1_orf22093	411	25	384	IPR002616	GO:0006400(InterPro)|GO:0016763(InterPro)						-
rna-gnl|WGS:JAAWWR|g5671.t1_orf22093	411	22	385	IPR004803	GO:0008479(InterPro)|GO:0101030(InterPro)						-
rna-gnl|WGS:JAAWWR|g5671.t1_orf22093	411	15	383	IPR036511	GO:0006400(InterPro)|GO:0016763(InterPro)						-
rna-gnl|WGS:JAAWWR|g5635.t1_orf20921	453	85	205	IPR015797	-						-
rna-gnl|WGS:JAAWWR|g5635.t1_orf20921	453	73	218	IPR000086	-						-
rna-gnl|WGS:JAAWWR|g5635.t1_orf20921	453	85	203	IPR045121	GO:0010945(InterPro)						-
rna-gnl|WGS:JAAWWR|g5635.t1_orf20921	453	89	202	IPR000086	-						-
rna-gnl|WGS:JAAWWR|g5635.t1_orf20921	453	24	308	IPR045121	GO:0010945(InterPro)						-
rna-gnl|WGS:JAAWWR|g256.t1_orf37954	247	27	91	IPR036361	-						-
rna-gnl|WGS:JAAWWR|g256.t1_orf37954	247	49	83	IPR003034	-						-
rna-gnl|WGS:JAAWWR|g256.t1_orf37954	247	49	83	IPR003034	-						-
rna-gnl|WGS:JAAWWR|g256.t1_orf37954	247	49	83	IPR003034	-						-
rna-gnl|WGS:JAAWWR|g256.t1_orf37954	247	49	85	IPR036361	-						-
rna-gnl|WGS:JAAWWR|g5312.t1_orf7892	133	2	107	IPR036883	GO:0003677(InterPro)						-
rna-gnl|WGS:JAAWWR|g5312.t1_orf7892	133	1	128	IPR002836	GO:0003677(InterPro)|GO:0005634(PANTHER)|GO:0005829(PANTHER)						-
rna-gnl|WGS:JAAWWR|g5312.t1_orf7892	133	1	133	IPR002836	GO:0003677(InterPro)						-
rna-gnl|WGS:JAAWWR|g5312.t1_orf7892	133	9	120	IPR002836	GO:0003677(InterPro)						-
rna-gnl|WGS:JAAWWR|g5312.t1_orf7892	133	9	111	IPR036883	GO:0003677(InterPro)						-
rna-gnl|WGS:JAAWWR|g97.t1_orf31635	425	198	210	IPR008271	GO:0004672(InterPro)|GO:0006468(InterPro)						-
rna-gnl|WGS:JAAWWR|g97.t1_orf31635	425	63	418	IPR000719	GO:0004672(InterPro)|GO:0005524(InterPro)|GO:0006468(InterPro)						-
rna-gnl|WGS:JAAWWR|g97.t1_orf31635	425	63	418	IPR000719	GO:0004672(InterPro)|GO:0005524(InterPro)|GO:0006468(InterPro)						-
rna-gnl|WGS:JAAWWR|g97.t1_orf31635	425	51	422	IPR011009	-						-
rna-gnl|WGS:JAAWWR|g97.t1_orf31635	425	63	418	IPR000719	GO:0004672(InterPro)|GO:0005524(InterPro)|GO:0006468(InterPro)						-
rna-gnl|WGS:JAAWWR|g756.t1_orf58005	846	57	420	IPR002020	GO:0046912(InterPro)						-
rna-gnl|WGS:JAAWWR|g756.t1_orf58005	846	47	418	IPR002020	GO:0004108(PANTHER)|GO:0005759(PANTHER)|GO:0005975(PANTHER)|GO:0006099(PANTHER)|GO:0046912(InterPro)						-
rna-gnl|WGS:JAAWWR|g756.t1_orf58005	846	287	389	IPR016143	-						-
rna-gnl|WGS:JAAWWR|g756.t1_orf58005	846	260	288	IPR002020	GO:0046912(InterPro)						-
rna-gnl|WGS:JAAWWR|g756.t1_orf58005	846	313	333	IPR002020	GO:0046912(InterPro)						-
rna-gnl|WGS:JAAWWR|g756.t1_orf58005	846	372	388	IPR002020	GO:0046912(InterPro)						-
rna-gnl|WGS:JAAWWR|g756.t1_orf58005	846	499	841	IPR000719	GO:0004672(InterPro)|GO:0005524(InterPro)|GO:0006468(InterPro)						-
rna-gnl|WGS:JAAWWR|g756.t1_orf58005	846	499	841	IPR000719	GO:0004672(InterPro)|GO:0005524(InterPro)|GO:0006468(InterPro)						-
rna-gnl|WGS:JAAWWR|g756.t1_orf58005	846	505	528	IPR017441	GO:0005524(InterPro)						-
rna-gnl|WGS:JAAWWR|g756.t1_orf58005	846	35	424	IPR036969	GO:0046912(InterPro)						-
rna-gnl|WGS:JAAWWR|g756.t1_orf58005	846	77	419	IPR016142	-						-
rna-gnl|WGS:JAAWWR|g756.t1_orf58005	846	486	843	IPR011009	-						-
rna-gnl|WGS:JAAWWR|g756.t1_orf58005	846	499	841	IPR000719	GO:0004672(InterPro)|GO:0005524(InterPro)|GO:0006468(InterPro)						-
rna-gnl|WGS:JAAWWR|g5726.t1_orf23909	295	64	267	IPR013094	GO:0016787(InterPro)						-
rna-gnl|WGS:JAAWWR|g5726.t1_orf23909	295	17	278	IPR029058	-						-
rna-gnl|WGS:JAAWWR|g5726.t1_orf23909	295	33	272	IPR029058	-						-
rna-gnl|WGS:JAAWWR|g5344.t1_orf8941	924	279	472	IPR031468	GO:0008289(InterPro)						-
rna-gnl|WGS:JAAWWR|g289.t1_orf39212	259	2	258	IPR016939	GO:0003735(InterPro)|GO:0005763(InterPro)						-
rna-gnl|WGS:JAAWWR|g289.t1_orf39212	259	1	257	IPR016939	GO:0003735(PANTHER)|GO:0003735(InterPro)|GO:0005763(InterPro)|GO:0005763(PANTHER)						-
rna-gnl|WGS:JAAWWR|g289.t1_orf39212	259	3	229	IPR016939	GO:0003735(InterPro)|GO:0005763(InterPro)						-
rna-gnl|WGS:JAAWWR|g4133.t1_orf72587	287	56	270	IPR012664	-						-
rna-gnl|WGS:JAAWWR|g4133.t1_orf72587	287	153	265	IPR043472	-						-
rna-gnl|WGS:JAAWWR|g4133.t1_orf72587	287	12	283	IPR043472	-						-
rna-gnl|WGS:JAAWWR|g4133.t1_orf72587	287	53	150	IPR019261	-						-
rna-gnl|WGS:JAAWWR|g5174.t1_orf2346	913	47	504	IPR003663	GO:0016020(InterPro)|GO:0022857(InterPro)|GO:0055085(InterPro)						-
rna-gnl|WGS:JAAWWR|g5174.t1_orf2346	913	161	186	IPR005829	GO:0016020(InterPro)|GO:0022857(InterPro)|GO:0055085(InterPro)						-
rna-gnl|WGS:JAAWWR|g5174.t1_orf2346	913	54	508	IPR005828	GO:0016020(InterPro)|GO:0022857(InterPro)|GO:0055085(InterPro)						-
rna-gnl|WGS:JAAWWR|g5174.t1_orf2346	913	747	883	IPR012942	-						-
rna-gnl|WGS:JAAWWR|g5174.t1_orf2346	913	60	70	IPR003663	GO:0016020(InterPro)|GO:0022857(InterPro)|GO:0055085(InterPro)						-
rna-gnl|WGS:JAAWWR|g5174.t1_orf2346	913	156	175	IPR003663	GO:0016020(InterPro)|GO:0022857(InterPro)|GO:0055085(InterPro)						-
rna-gnl|WGS:JAAWWR|g5174.t1_orf2346	913	433	445	IPR003663	GO:0016020(InterPro)|GO:0022857(InterPro)|GO:0055085(InterPro)						-
rna-gnl|WGS:JAAWWR|g5174.t1_orf2346	913	317	327	IPR003663	GO:0016020(InterPro)|GO:0022857(InterPro)|GO:0055085(InterPro)						-
rna-gnl|WGS:JAAWWR|g5174.t1_orf2346	913	410	431	IPR003663	GO:0016020(InterPro)|GO:0022857(InterPro)|GO:0055085(InterPro)						-
rna-gnl|WGS:JAAWWR|g5174.t1_orf2346	913	52	497	IPR020846	GO:0022857(InterPro)						-
rna-gnl|WGS:JAAWWR|g5174.t1_orf2346	913	43	511	IPR036259	-						-
rna-gnl|WGS:JAAWWR|g5174.t1_orf2346	913	359	376	IPR005829	GO:0016020(InterPro)|GO:0022857(InterPro)|GO:0055085(InterPro)						-
rna-gnl|WGS:JAAWWR|g5174.t1_orf2346	913	38	505	IPR036259	-						-
rna-gnl|WGS:JAAWWR|g5794.t1_orf26628	961	188	516	IPR031924	-						-
rna-gnl|WGS:JAAWWR|g5794.t1_orf26628	961	787	957	IPR041437	-						-
rna-gnl|WGS:JAAWWR|g5794.t1_orf26628	961	193	474	IPR042301	-						-
rna-gnl|WGS:JAAWWR|g5794.t1_orf26628	961	25	192	IPR029018	-						-
rna-gnl|WGS:JAAWWR|g5781.t1_orf26016	1167	527	890	IPR023214	-						-
rna-gnl|WGS:JAAWWR|g5781.t1_orf26016	1167	532	538	IPR018303	-						-
rna-gnl|WGS:JAAWWR|g5781.t1_orf26016	1167	537	748	IPR023299	GO:0000166(InterPro)						-
rna-gnl|WGS:JAAWWR|g5781.t1_orf26016	1167	816	925	IPR001757	GO:0005215(InterPro)|GO:0005524(InterPro)|GO:0016020(InterPro)|GO:0016887(InterPro)						-
rna-gnl|WGS:JAAWWR|g5781.t1_orf26016	1167	407	551	IPR001757	GO:0005215(InterPro)|GO:0005524(InterPro)|GO:0016020(InterPro)|GO:0016887(InterPro)						-
rna-gnl|WGS:JAAWWR|g5781.t1_orf26016	1167	512	897	IPR044492	-						-
rna-gnl|WGS:JAAWWR|g5781.t1_orf26016	1167	136	233	IPR004014	-						-
rna-gnl|WGS:JAAWWR|g5781.t1_orf26016	1167	301	413	IPR008250	-						-
rna-gnl|WGS:JAAWWR|g5781.t1_orf26016	1167	140	1109	IPR023298	-						-
rna-gnl|WGS:JAAWWR|g5781.t1_orf26016	1167	528	952	IPR036412	-						-
rna-gnl|WGS:JAAWWR|g5781.t1_orf26016	1167	932	1100	IPR006068	-						-
rna-gnl|WGS:JAAWWR|g5781.t1_orf26016	1167	540	751	IPR023299	GO:0000166(InterPro)						-
rna-gnl|WGS:JAAWWR|g5781.t1_orf26016	1167	845	861	IPR001757	GO:0005215(InterPro)|GO:0005524(InterPro)|GO:0016020(InterPro)|GO:0016887(InterPro)						-
rna-gnl|WGS:JAAWWR|g5781.t1_orf26016	1167	877	902	IPR001757	GO:0005215(InterPro)|GO:0005524(InterPro)|GO:0016020(InterPro)|GO:0016887(InterPro)						-
rna-gnl|WGS:JAAWWR|g5781.t1_orf26016	1167	692	710	IPR001757	GO:0005215(InterPro)|GO:0005524(InterPro)|GO:0016020(InterPro)|GO:0016887(InterPro)						-
rna-gnl|WGS:JAAWWR|g5781.t1_orf26016	1167	577	1106	IPR006408	GO:0005388(InterPro)|GO:0005524(InterPro)|GO:0016020(InterPro)|GO:0070588(InterPro)						-
rna-gnl|WGS:JAAWWR|g5781.t1_orf26016	1167	185	228	IPR004014	-						-
rna-gnl|WGS:JAAWWR|g5607.t1_orf19970	555	93	277	IPR036318	GO:0050660(InterPro)						-
rna-gnl|WGS:JAAWWR|g5607.t1_orf19970	555	95	276	IPR016166	GO:0071949(InterPro)						-
rna-gnl|WGS:JAAWWR|g5607.t1_orf19970	555	496	534	IPR012951	GO:0016491(InterPro)|GO:0050660(InterPro)						-
rna-gnl|WGS:JAAWWR|g5607.t1_orf19970	555	77	303	IPR016169	-						-
rna-gnl|WGS:JAAWWR|g5607.t1_orf19970	555	99	243	IPR006094	GO:0050660(InterPro)						-
rna-gnl|WGS:JAAWWR|g5607.t1_orf19970	555	446	542	IPR016169	-						-
rna-gnl|WGS:JAAWWR|g3877.t1_orf62068	635	205	491	IPR036188	-						-
rna-gnl|WGS:JAAWWR|g3877.t1_orf62068	635	216	626	IPR036188	-						-
rna-gnl|WGS:JAAWWR|g3877.t1_orf62068	635	44	121	IPR032710	-						-
rna-gnl|WGS:JAAWWR|g5612.t1_orf20105	119	60	97	IPR019098	-						-
rna-gnl|WGS:JAAWWR|g5612.t1_orf20105	119	63	94	IPR019098	-						-
rna-gnl|WGS:JAAWWR|g4108.t1_orf71652	508	14	479	IPR018814	-						-
rna-gnl|WGS:JAAWWR|g4108.t1_orf71652	508	1	507	IPR018814	-						-
rna-gnl|WGS:JAAWWR|g429.t1_orf44587	1065	227	335	IPR036735	GO:0006354(InterPro)						-
rna-gnl|WGS:JAAWWR|g429.t1_orf44587	1065	751	802	IPR041978	-						-
rna-gnl|WGS:JAAWWR|g429.t1_orf44587	1065	148	241	IPR022581	-						-
rna-gnl|WGS:JAAWWR|g429.t1_orf44587	1065	48	899	IPR017071	GO:0006357(InterPro)|GO:0032784(InterPro)						-
rna-gnl|WGS:JAAWWR|g429.t1_orf44587	1065	878	1056	IPR017071	GO:0006357(InterPro)|GO:0032784(InterPro)						-
rna-gnl|WGS:JAAWWR|g429.t1_orf44587	1065	558	608	IPR014722	-						-
rna-gnl|WGS:JAAWWR|g429.t1_orf44587	1065	555	606	IPR041976	-						-
rna-gnl|WGS:JAAWWR|g429.t1_orf44587	1065	857	999	IPR024945	GO:0005515(InterPro)						-
rna-gnl|WGS:JAAWWR|g429.t1_orf44587	1065	345	382	IPR041973	-						-
rna-gnl|WGS:JAAWWR|g429.t1_orf44587	1065	247	334	IPR005100	-						-
rna-gnl|WGS:JAAWWR|g429.t1_orf44587	1065	548	607	IPR008991	-						-
rna-gnl|WGS:JAAWWR|g429.t1_orf44587	1065	737	804	IPR014722	-						-
rna-gnl|WGS:JAAWWR|g429.t1_orf44587	1065	757	787	IPR005824	-						-
rna-gnl|WGS:JAAWWR|g429.t1_orf44587	1065	663	688	IPR005824	-						-
rna-gnl|WGS:JAAWWR|g429.t1_orf44587	1065	555	583	IPR005824	-						-
rna-gnl|WGS:JAAWWR|g429.t1_orf44587	1065	753	780	IPR005824	-						-
rna-gnl|WGS:JAAWWR|g429.t1_orf44587	1065	341	368	IPR005824	-						-
rna-gnl|WGS:JAAWWR|g429.t1_orf44587	1065	502	529	IPR005824	-						-
rna-gnl|WGS:JAAWWR|g429.t1_orf44587	1065	503	554	IPR041975	-						-
rna-gnl|WGS:JAAWWR|g429.t1_orf44587	1065	499	554	IPR014722	-						-
rna-gnl|WGS:JAAWWR|g429.t1_orf44587	1065	667	704	IPR041977	-						-
rna-gnl|WGS:JAAWWR|g429.t1_orf44587	1065	107	1030	IPR039659	GO:0003729(PANTHER)|GO:0006357(InterPro)|GO:0006368(PANTHER)|GO:0032044(PANTHER)|GO:0032784(InterPro)						-
rna-gnl|WGS:JAAWWR|g429.t1_orf44587	1065	245	337	IPR006645	GO:0006354(InterPro)|GO:0140673(InterPro)						-
rna-gnl|WGS:JAAWWR|g429.t1_orf44587	1065	247	335	IPR039385	-						-
rna-gnl|WGS:JAAWWR|g5766.t1_orf25435	457	52	436	IPR013057	-						-
rna-gnl|WGS:JAAWWR|g5691.t1_orf22637	270	146	257	IPR035348	-						-
rna-gnl|WGS:JAAWWR|g5691.t1_orf22637	270	14	119	IPR024724	-						-
rna-gnl|WGS:JAAWWR|g5691.t1_orf22637	270	142	246	IPR012674	-						-
rna-gnl|WGS:JAAWWR|g5689.t1_orf22577	353	47	65	IPR000639	GO:0003824(InterPro)						-
rna-gnl|WGS:JAAWWR|g5689.t1_orf22577	353	130	143	IPR000639	GO:0003824(InterPro)						-
rna-gnl|WGS:JAAWWR|g5689.t1_orf22577	353	285	301	IPR000639	GO:0003824(InterPro)						-
rna-gnl|WGS:JAAWWR|g5689.t1_orf22577	353	317	339	IPR000639	GO:0003824(InterPro)						-
rna-gnl|WGS:JAAWWR|g5689.t1_orf22577	353	144	157	IPR000639	GO:0003824(InterPro)						-
rna-gnl|WGS:JAAWWR|g5689.t1_orf22577	353	42	329	IPR000073	-						-
rna-gnl|WGS:JAAWWR|g5689.t1_orf22577	353	14	347	IPR029058	-						-
rna-gnl|WGS:JAAWWR|g5689.t1_orf22577	353	14	342	IPR029058	-						-
rna-gnl|WGS:JAAWWR|g5795.t1_orf26698	516	353	364	IPR001128	GO:0004497(InterPro)|GO:0005506(InterPro)|GO:0016705(InterPro)|GO:0020037(InterPro)						-
rna-gnl|WGS:JAAWWR|g5795.t1_orf26698	516	427	436	IPR001128	GO:0004497(InterPro)|GO:0005506(InterPro)|GO:0016705(InterPro)|GO:0020037(InterPro)						-
rna-gnl|WGS:JAAWWR|g5795.t1_orf26698	516	297	314	IPR001128	GO:0004497(InterPro)|GO:0005506(InterPro)|GO:0016705(InterPro)|GO:0020037(InterPro)						-
rna-gnl|WGS:JAAWWR|g5795.t1_orf26698	516	436	447	IPR001128	GO:0004497(InterPro)|GO:0005506(InterPro)|GO:0016705(InterPro)|GO:0020037(InterPro)						-
rna-gnl|WGS:JAAWWR|g5795.t1_orf26698	516	429	438	IPR017972	GO:0005506(InterPro)|GO:0016705(InterPro)						-
rna-gnl|WGS:JAAWWR|g5795.t1_orf26698	516	32	497	IPR036396	GO:0004497(InterPro)|GO:0005506(InterPro)|GO:0016705(InterPro)|GO:0020037(InterPro)						-
rna-gnl|WGS:JAAWWR|g5795.t1_orf26698	516	59	78	IPR002401	GO:0004497(InterPro)|GO:0005506(InterPro)|GO:0016705(InterPro)|GO:0020037(InterPro)						-
rna-gnl|WGS:JAAWWR|g5795.t1_orf26698	516	436	459	IPR002401	GO:0004497(InterPro)|GO:0005506(InterPro)|GO:0016705(InterPro)|GO:0020037(InterPro)						-
rna-gnl|WGS:JAAWWR|g5795.t1_orf26698	516	393	417	IPR002401	GO:0004497(InterPro)|GO:0005506(InterPro)|GO:0016705(InterPro)|GO:0020037(InterPro)						-
rna-gnl|WGS:JAAWWR|g5795.t1_orf26698	516	286	303	IPR002401	GO:0004497(InterPro)|GO:0005506(InterPro)|GO:0016705(InterPro)|GO:0020037(InterPro)						-
rna-gnl|WGS:JAAWWR|g5795.t1_orf26698	516	83	104	IPR002401	GO:0004497(InterPro)|GO:0005506(InterPro)|GO:0016705(InterPro)|GO:0020037(InterPro)						-
rna-gnl|WGS:JAAWWR|g5795.t1_orf26698	516	352	370	IPR002401	GO:0004497(InterPro)|GO:0005506(InterPro)|GO:0016705(InterPro)|GO:0020037(InterPro)						-
rna-gnl|WGS:JAAWWR|g5795.t1_orf26698	516	426	436	IPR002401	GO:0004497(InterPro)|GO:0005506(InterPro)|GO:0016705(InterPro)|GO:0020037(InterPro)						-
rna-gnl|WGS:JAAWWR|g5795.t1_orf26698	516	27	501	IPR036396	GO:0004497(InterPro)|GO:0005506(InterPro)|GO:0016705(InterPro)|GO:0020037(InterPro)						-
rna-gnl|WGS:JAAWWR|g5795.t1_orf26698	516	36	467	IPR001128	GO:0004497(InterPro)|GO:0005506(InterPro)|GO:0016705(InterPro)|GO:0020037(InterPro)						-
rna-gnl|WGS:JAAWWR|g5603.t1_orf19786	909	731	877	IPR011990	GO:0005515(InterPro)						-
rna-gnl|WGS:JAAWWR|g5603.t1_orf19786	909	725	758	IPR019734	GO:0005515(InterPro)						-
rna-gnl|WGS:JAAWWR|g5603.t1_orf19786	909	638	671	IPR019734	GO:0005515(InterPro)						-
rna-gnl|WGS:JAAWWR|g5603.t1_orf19786	909	767	800	IPR019734	GO:0005515(InterPro)						-
rna-gnl|WGS:JAAWWR|g5603.t1_orf19786	909	810	843	IPR019734	GO:0005515(InterPro)						-
rna-gnl|WGS:JAAWWR|g5603.t1_orf19786	909	759	893	IPR011990	GO:0005515(InterPro)						-
rna-gnl|WGS:JAAWWR|g5603.t1_orf19786	909	623	758	IPR011990	GO:0005515(InterPro)						-
rna-gnl|WGS:JAAWWR|g5603.t1_orf19786	909	225	446	IPR027417	-						-
rna-gnl|WGS:JAAWWR|g5603.t1_orf19786	909	187	350	IPR027417	-						-
rna-gnl|WGS:JAAWWR|g5603.t1_orf19786	909	226	422	IPR002182	GO:0043531(InterPro)						-
rna-gnl|WGS:JAAWWR|g5464.t1_orf13978	286	82	135	IPR017930	-						-
rna-gnl|WGS:JAAWWR|g5464.t1_orf13978	286	82	131	IPR001005	-						-
rna-gnl|WGS:JAAWWR|g5464.t1_orf13978	286	82	133	IPR009057	-						-
rna-gnl|WGS:JAAWWR|g5464.t1_orf13978	286	86	133	IPR001005	-						-
rna-gnl|WGS:JAAWWR|g5464.t1_orf13978	286	89	131	IPR001005	-						-
rna-gnl|WGS:JAAWWR|g5464.t1_orf13978	286	89	131	IPR001005	-						-
rna-gnl|WGS:JAAWWR|g5226.t1_orf4912	647	181	191	IPR020558	GO:0003824(InterPro)						-
rna-gnl|WGS:JAAWWR|g5226.t1_orf4912	647	435	596	IPR042096	-						-
rna-gnl|WGS:JAAWWR|g5226.t1_orf4912	647	33	432	IPR037237	-						-
rna-gnl|WGS:JAAWWR|g5226.t1_orf4912	647	98	625	IPR000581	GO:0016836(InterPro)						-
rna-gnl|WGS:JAAWWR|g3996.t1_orf66943	495	361	486	IPR000717	-						-
rna-gnl|WGS:JAAWWR|g3996.t1_orf66943	495	52	492	IPR045114	GO:0003690(PANTHER)|GO:0003723(PANTHER)|GO:0016973(InterPro)						-
rna-gnl|WGS:JAAWWR|g3996.t1_orf66943	495	289	489	IPR000717	-						-
rna-gnl|WGS:JAAWWR|g3996.t1_orf66943	495	427	495	IPR036388	-						-
rna-gnl|WGS:JAAWWR|g5123.t1_orf363	411	299	360	IPR029070	-						-
rna-gnl|WGS:JAAWWR|g5123.t1_orf363	411	169	177	IPR001579	GO:0004553(InterPro)|GO:0005975(InterPro)						-
rna-gnl|WGS:JAAWWR|g5123.t1_orf363	411	298	360	IPR029070	-						-
rna-gnl|WGS:JAAWWR|g5123.t1_orf363	411	43	407	IPR001223	GO:0005975(InterPro)						-
rna-gnl|WGS:JAAWWR|g5123.t1_orf363	411	43	389	IPR011583	GO:0008061(InterPro)						-
rna-gnl|WGS:JAAWWR|g5123.t1_orf363	411	44	389	IPR001223	GO:0005975(InterPro)						-
rna-gnl|WGS:JAAWWR|g5123.t1_orf363	411	40	405	IPR017853	-						-
rna-gnl|WGS:JAAWWR|g4098.t1_orf71237	307	86	304	IPR009644	GO:0006486(PANTHER)						-
rna-gnl|WGS:JAAWWR|g4098.t1_orf71237	307	245	283	IPR007074	-						-
rna-gnl|WGS:JAAWWR|g4098.t1_orf71237	307	129	231	IPR007074	-						-
rna-gnl|WGS:JAAWWR|g5140.t1_orf1156	491	45	491	IPR020846	GO:0022857(InterPro)						-
rna-gnl|WGS:JAAWWR|g5140.t1_orf1156	491	29	463	IPR036259	-						-
rna-gnl|WGS:JAAWWR|g5140.t1_orf1156	491	35	237	IPR036259	-						-
rna-gnl|WGS:JAAWWR|g5140.t1_orf1156	491	268	462	IPR036259	-						-
rna-gnl|WGS:JAAWWR|g5140.t1_orf1156	491	49	416	IPR011701	GO:0022857(InterPro)|GO:0055085(InterPro)						-
rna-gnl|WGS:JAAWWR|g557.t1_orf49698	816	299	498	IPR024790	-						-
rna-gnl|WGS:JAAWWR|g557.t1_orf49698	816	9	192	IPR015943	GO:0005515(InterPro)						-
rna-gnl|WGS:JAAWWR|g557.t1_orf49698	816	27	136	IPR036322	GO:0005515(InterPro)						-
rna-gnl|WGS:JAAWWR|g557.t1_orf49698	816	14	815	IPR024789	GO:0005680(PANTHER)|GO:0005680(InterPro)|GO:0031145(InterPro)|GO:0031145(PANTHER)|GO:0034399(PANTHER)|GO:0070979(PANTHER)						-
rna-gnl|WGS:JAAWWR|g557.t1_orf49698	816	34	139	IPR024977	-						-
rna-gnl|WGS:JAAWWR|g5412.t1_orf11726	926	12	388	IPR000873	-						-
rna-gnl|WGS:JAAWWR|g5412.t1_orf11726	926	425	557	IPR045851	-						-
rna-gnl|WGS:JAAWWR|g5412.t1_orf11726	926	563	655	IPR036736	-						-
rna-gnl|WGS:JAAWWR|g5412.t1_orf11726	926	582	635	IPR009081	-						-
rna-gnl|WGS:JAAWWR|g5412.t1_orf11726	926	558	646	IPR036736	-						-
rna-gnl|WGS:JAAWWR|g5412.t1_orf11726	926	647	919	IPR029058	-						-
rna-gnl|WGS:JAAWWR|g5412.t1_orf11726	926	560	639	IPR009081	-						-
rna-gnl|WGS:JAAWWR|g5412.t1_orf11726	926	2	423	IPR042099	-						-
rna-gnl|WGS:JAAWWR|g5412.t1_orf11726	926	661	913	IPR001031	GO:0009058(InterPro)						-
rna-gnl|WGS:JAAWWR|g5412.t1_orf11726	926	640	921	IPR029058	-						-
rna-gnl|WGS:JAAWWR|g672.t1_orf54185	1487	1239	1487	IPR027417	-						-
rna-gnl|WGS:JAAWWR|g672.t1_orf54185	1487	291	619	IPR036640	GO:0005524(InterPro)|GO:0016020(InterPro)						-
rna-gnl|WGS:JAAWWR|g672.t1_orf54185	1487	756	770	IPR017871	GO:0005524(InterPro)|GO:0016887(InterPro)						-
rna-gnl|WGS:JAAWWR|g672.t1_orf54185	1487	629	851	IPR027417	-						-
rna-gnl|WGS:JAAWWR|g672.t1_orf54185	1487	894	1224	IPR036640	GO:0005524(InterPro)|GO:0016020(InterPro)						-
rna-gnl|WGS:JAAWWR|g672.t1_orf54185	1487	275	624	IPR036640	GO:0005524(InterPro)|GO:0016020(InterPro)						-
rna-gnl|WGS:JAAWWR|g672.t1_orf54185	1487	649	781	IPR003439	GO:0005524(InterPro)|GO:0016887(InterPro)						-
rna-gnl|WGS:JAAWWR|g672.t1_orf54185	1487	1410	1424	IPR017871	GO:0005524(InterPro)|GO:0016887(InterPro)						-
rna-gnl|WGS:JAAWWR|g672.t1_orf54185	1487	1273	1484	IPR003593	GO:0016887(InterPro)						-
rna-gnl|WGS:JAAWWR|g672.t1_orf54185	1487	658	834	IPR003593	GO:0016887(InterPro)						-
rna-gnl|WGS:JAAWWR|g672.t1_orf54185	1487	1247	1487	IPR003439	GO:0005524(InterPro)|GO:0016887(InterPro)						-
rna-gnl|WGS:JAAWWR|g672.t1_orf54185	1487	1230	1487	IPR027417	-						-
rna-gnl|WGS:JAAWWR|g672.t1_orf54185	1487	1264	1438	IPR003439	GO:0005524(InterPro)|GO:0016887(InterPro)						-
rna-gnl|WGS:JAAWWR|g672.t1_orf54185	1487	913	1213	IPR036640	GO:0005524(InterPro)|GO:0016020(InterPro)						-
rna-gnl|WGS:JAAWWR|g672.t1_orf54185	1487	420	568	IPR011527	GO:0005524(InterPro)|GO:0016020(InterPro)|GO:0055085(InterPro)|GO:0140359(InterPro)						-
rna-gnl|WGS:JAAWWR|g672.t1_orf54185	1487	928	1170	IPR011527	GO:0005524(InterPro)|GO:0016020(InterPro)|GO:0055085(InterPro)|GO:0140359(InterPro)						-
rna-gnl|WGS:JAAWWR|g672.t1_orf54185	1487	627	835	IPR027417	-						-
rna-gnl|WGS:JAAWWR|g672.t1_orf54185	1487	309	606	IPR011527	GO:0005524(InterPro)|GO:0016020(InterPro)|GO:0055085(InterPro)|GO:0140359(InterPro)						-
rna-gnl|WGS:JAAWWR|g672.t1_orf54185	1487	632	855	IPR003439	GO:0005524(InterPro)|GO:0016887(InterPro)						-
rna-gnl|WGS:JAAWWR|g672.t1_orf54185	1487	928	1204	IPR011527	GO:0005524(InterPro)|GO:0016020(InterPro)|GO:0055085(InterPro)|GO:0140359(InterPro)						-
rna-gnl|WGS:JAAWWR|g5496.t1_orf15152	296	17	30	IPR002067	GO:0055085(InterPro)						-
rna-gnl|WGS:JAAWWR|g5496.t1_orf15152	296	115	133	IPR002067	GO:0055085(InterPro)						-
rna-gnl|WGS:JAAWWR|g5496.t1_orf15152	296	161	179	IPR002067	GO:0055085(InterPro)						-
rna-gnl|WGS:JAAWWR|g5496.t1_orf15152	296	208	230	IPR002067	GO:0055085(InterPro)						-
rna-gnl|WGS:JAAWWR|g5496.t1_orf15152	296	1	55	IPR023395	-						-
rna-gnl|WGS:JAAWWR|g5496.t1_orf15152	296	10	280	IPR023395	-						-
rna-gnl|WGS:JAAWWR|g5496.t1_orf15152	296	102	188	IPR018108	-						-
rna-gnl|WGS:JAAWWR|g5496.t1_orf15152	296	10	288	IPR049563	GO:0005739(PANTHER)|GO:0006843(PANTHER)|GO:0071913(PANTHER)						-
rna-gnl|WGS:JAAWWR|g5496.t1_orf15152	296	12	91	IPR018108	-						-
rna-gnl|WGS:JAAWWR|g5496.t1_orf15152	296	199	286	IPR018108	-						-
rna-gnl|WGS:JAAWWR|g5496.t1_orf15152	296	102	191	IPR018108	-						-
rna-gnl|WGS:JAAWWR|g5496.t1_orf15152	296	12	95	IPR018108	-						-
rna-gnl|WGS:JAAWWR|g5496.t1_orf15152	296	60	294	IPR023395	-						-
rna-gnl|WGS:JAAWWR|g5496.t1_orf15152	296	199	285	IPR018108	-						-
rna-gnl|WGS:JAAWWR|g538.t1_orf48892	545	72	171	IPR006169	-						-
rna-gnl|WGS:JAAWWR|g538.t1_orf48892	545	241	296	IPR006169	-						-
rna-gnl|WGS:JAAWWR|g538.t1_orf48892	545	299	544	IPR027417	-						-
rna-gnl|WGS:JAAWWR|g538.t1_orf48892	545	298	545	IPR031167	GO:0005525(InterPro)						-
rna-gnl|WGS:JAAWWR|g538.t1_orf48892	545	69	545	IPR014100	GO:0000287(InterPro)|GO:0003924(InterPro)|GO:0005525(InterPro)						-
rna-gnl|WGS:JAAWWR|g538.t1_orf48892	545	298	544	IPR027417	-						-
rna-gnl|WGS:JAAWWR|g538.t1_orf48892	545	299	419	IPR006073	GO:0005525(InterPro)						-
rna-gnl|WGS:JAAWWR|g538.t1_orf48892	545	69	296	IPR036726	-						-
rna-gnl|WGS:JAAWWR|g538.t1_orf48892	545	68	297	IPR006169	-						-
rna-gnl|WGS:JAAWWR|g538.t1_orf48892	545	300	320	IPR006073	GO:0005525(InterPro)						-
rna-gnl|WGS:JAAWWR|g538.t1_orf48892	545	380	398	IPR006073	GO:0005525(InterPro)						-
rna-gnl|WGS:JAAWWR|g538.t1_orf48892	545	321	339	IPR006073	GO:0005525(InterPro)						-
rna-gnl|WGS:JAAWWR|g538.t1_orf48892	545	363	378	IPR006073	GO:0005525(InterPro)						-
rna-gnl|WGS:JAAWWR|g538.t1_orf48892	545	298	544	IPR031167	GO:0005525(InterPro)						-
rna-gnl|WGS:JAAWWR|g538.t1_orf48892	545	52	544	IPR045086	GO:0003924(InterPro)|GO:0003924(PANTHER)|GO:0005525(PANTHER)|GO:0005525(InterPro)|GO:0005739(PANTHER)						-
rna-gnl|WGS:JAAWWR|g538.t1_orf48892	545	70	296	IPR036726	-						-
rna-gnl|WGS:JAAWWR|g845.t1_orf61398	355	236	352	IPR009006	GO:0003824(InterPro)						-
rna-gnl|WGS:JAAWWR|g845.t1_orf61398	355	75	87	IPR000183	GO:0003824(InterPro)						-
rna-gnl|WGS:JAAWWR|g845.t1_orf61398	355	55	73	IPR000183	GO:0003824(InterPro)						-
rna-gnl|WGS:JAAWWR|g845.t1_orf61398	355	35	102	IPR029066	-						-
rna-gnl|WGS:JAAWWR|g845.t1_orf61398	355	104	348	IPR002433	GO:0004586(PANTHER)|GO:0005737(PANTHER)|GO:0006596(InterPro)|GO:0033387(PANTHER)						-
rna-gnl|WGS:JAAWWR|g845.t1_orf61398	355	101	239	IPR022644	GO:0003824(InterPro)						-
rna-gnl|WGS:JAAWWR|g845.t1_orf61398	355	80	347	IPR022643	GO:0003824(InterPro)						-
rna-gnl|WGS:JAAWWR|g845.t1_orf61398	355	53	80	IPR002433	GO:0006596(InterPro)						-
rna-gnl|WGS:JAAWWR|g845.t1_orf61398	355	334	347	IPR002433	GO:0006596(InterPro)						-
rna-gnl|WGS:JAAWWR|g845.t1_orf61398	355	97	121	IPR002433	GO:0006596(InterPro)						-
rna-gnl|WGS:JAAWWR|g845.t1_orf61398	355	27	51	IPR002433	GO:0006596(InterPro)						-
rna-gnl|WGS:JAAWWR|g845.t1_orf61398	355	313	323	IPR002433	GO:0006596(InterPro)						-
rna-gnl|WGS:JAAWWR|g845.t1_orf61398	355	271	284	IPR002433	GO:0006596(InterPro)						-
rna-gnl|WGS:JAAWWR|g845.t1_orf61398	355	188	205	IPR022657	-						-
rna-gnl|WGS:JAAWWR|g845.t1_orf61398	355	27	242	IPR029066	-						-
rna-gnl|WGS:JAAWWR|g845.t1_orf61398	355	103	235	IPR029066	-						-
rna-gnl|WGS:JAAWWR|g845.t1_orf61398	355	215	348	IPR009006	GO:0003824(InterPro)						-
rna-gnl|WGS:JAAWWR|g845.t1_orf61398	355	55	73	IPR022653	-						-
rna-gnl|WGS:JAAWWR|g776.t1_orf58884	418	39	394	IPR008257	GO:0006508(InterPro)|GO:0070573(InterPro)						-
rna-gnl|WGS:JAAWWR|g776.t1_orf58884	418	14	416	IPR008257	GO:0006508(InterPro)|GO:0070573(InterPro)						-
rna-gnl|WGS:JAAWWR|g776.t1_orf58884	418	25	418	IPR008257	GO:0006508(InterPro)|GO:0070573(InterPro)						-
rna-gnl|WGS:JAAWWR|g776.t1_orf58884	418	27	407	IPR032466	-						-
rna-gnl|WGS:JAAWWR|g776.t1_orf58884	418	35	397	IPR008257	GO:0006508(InterPro)|GO:0070573(InterPro)						-
rna-gnl|WGS:JAAWWR|g3890.t1_orf62801	574	174	363	IPR008972	-						-
rna-gnl|WGS:JAAWWR|g3890.t1_orf62801	574	416	531	IPR011706	GO:0005507(InterPro)|GO:0016491(InterPro)						-
rna-gnl|WGS:JAAWWR|g3890.t1_orf62801	574	30	181	IPR008972	-						-
rna-gnl|WGS:JAAWWR|g3890.t1_orf62801	574	184	333	IPR001117	-						-
rna-gnl|WGS:JAAWWR|g3890.t1_orf62801	574	61	173	IPR011707	GO:0005507(InterPro)						-
rna-gnl|WGS:JAAWWR|g3890.t1_orf62801	574	366	574	IPR008972	-						-
rna-gnl|WGS:JAAWWR|g3890.t1_orf62801	574	53	529	IPR045087	GO:0016491(PANTHER)						-
rna-gnl|WGS:JAAWWR|g3890.t1_orf62801	574	177	359	IPR008972	-						-
rna-gnl|WGS:JAAWWR|g3890.t1_orf62801	574	27	173	IPR008972	-						-
rna-gnl|WGS:JAAWWR|g3890.t1_orf62801	574	385	559	IPR008972	-						-
rna-gnl|WGS:JAAWWR|g4076.t1_orf70326	455	1	370	IPR005605	GO:0004721(PANTHER)|GO:0006998(PANTHER)|GO:0016021(PANTHER)|GO:0019888(InterPro)|GO:0071595(PANTHER)						-
rna-gnl|WGS:JAAWWR|g4076.t1_orf70326	455	57	282	IPR005605	GO:0019888(InterPro)						-
rna-gnl|WGS:JAAWWR|g4105.t1_orf71570	107	9	98	IPR005349	GO:0016020(InterPro)						-
rna-gnl|WGS:JAAWWR|g4105.t1_orf71570	107	4	106	IPR044890	-						-
rna-gnl|WGS:JAAWWR|g4105.t1_orf71570	107	11	92	IPR005349	GO:0016020(InterPro)						-
rna-gnl|WGS:JAAWWR|g4152.t1_orf73308	518	85	435	IPR011701	GO:0022857(InterPro)|GO:0055085(InterPro)						-
rna-gnl|WGS:JAAWWR|g4152.t1_orf73308	518	59	473	IPR020846	GO:0022857(InterPro)						-
rna-gnl|WGS:JAAWWR|g4152.t1_orf73308	518	39	476	IPR036259	-						-
rna-gnl|WGS:JAAWWR|g4152.t1_orf73308	518	42	252	IPR036259	-						-
rna-gnl|WGS:JAAWWR|g4152.t1_orf73308	518	284	476	IPR036259	-						-
rna-gnl|WGS:JAAWWR|g5793.t1_orf26549	847	476	699	IPR011099	GO:0005576(InterPro)|GO:0045493(InterPro)|GO:0046559(InterPro)						-
rna-gnl|WGS:JAAWWR|g5793.t1_orf26549	847	157	474	IPR011100	GO:0005576(InterPro)|GO:0045493(InterPro)|GO:0046559(InterPro)						-
rna-gnl|WGS:JAAWWR|g5793.t1_orf26549	847	27	169	IPR029018	-						-
rna-gnl|WGS:JAAWWR|g5793.t1_orf26549	847	48	161	IPR029018	-						-
rna-gnl|WGS:JAAWWR|g5793.t1_orf26549	847	169	734	IPR017853	-						-
rna-gnl|WGS:JAAWWR|g5793.t1_orf26549	847	32	148	IPR005154	GO:0045493(InterPro)|GO:0046559(InterPro)						-
rna-gnl|WGS:JAAWWR|g5793.t1_orf26549	847	497	734	IPR037054	GO:0005576(InterPro)|GO:0045493(InterPro)|GO:0046559(InterPro)						-
rna-gnl|WGS:JAAWWR|g5793.t1_orf26549	847	9	725	IPR011395	GO:0005576(InterPro)|GO:0045493(InterPro)|GO:0046559(InterPro)						-
rna-gnl|WGS:JAAWWR|g530.t1_orf48491	974	20	83	IPR036047	GO:0005515(InterPro)						-
rna-gnl|WGS:JAAWWR|g530.t1_orf48491	974	34	73	IPR001810	GO:0005515(InterPro)						-
rna-gnl|WGS:JAAWWR|g530.t1_orf48491	974	758	849	IPR010422	GO:0003713(PANTHER)|GO:0005634(PANTHER)|GO:0006366(PANTHER)						-
rna-gnl|WGS:JAAWWR|g530.t1_orf48491	974	27	72	IPR001810	GO:0005515(InterPro)						-
rna-gnl|WGS:JAAWWR|g530.t1_orf48491	974	869	945	IPR010422	-						-
rna-gnl|WGS:JAAWWR|g791.t1_orf59414	603	38	398	IPR023296	-						-
rna-gnl|WGS:JAAWWR|g791.t1_orf59414	603	468	602	IPR013320	-						-
rna-gnl|WGS:JAAWWR|g791.t1_orf59414	603	47	595	IPR001362	GO:0004553(InterPro)|GO:0005975(InterPro)						-
rna-gnl|WGS:JAAWWR|g791.t1_orf59414	603	102	398	IPR013148	-						-
rna-gnl|WGS:JAAWWR|g791.t1_orf59414	603	17	445	IPR023296	-						-
rna-gnl|WGS:JAAWWR|g791.t1_orf59414	603	464	602	IPR013189	-						-
rna-gnl|WGS:JAAWWR|g415.t1_orf44024	680	611	625	IPR002312	GO:0000166(InterPro)|GO:0004812(InterPro)|GO:0005524(InterPro)|GO:0006418(InterPro)						-
rna-gnl|WGS:JAAWWR|g415.t1_orf44024	680	283	296	IPR002312	GO:0000166(InterPro)|GO:0004812(InterPro)|GO:0005524(InterPro)|GO:0006418(InterPro)						-
rna-gnl|WGS:JAAWWR|g415.t1_orf44024	680	567	583	IPR002312	GO:0000166(InterPro)|GO:0004812(InterPro)|GO:0005524(InterPro)|GO:0006418(InterPro)						-
rna-gnl|WGS:JAAWWR|g415.t1_orf44024	680	266	278	IPR002312	GO:0000166(InterPro)|GO:0004812(InterPro)|GO:0005524(InterPro)|GO:0006418(InterPro)						-
rna-gnl|WGS:JAAWWR|g415.t1_orf44024	680	85	676	IPR004524	GO:0005524(InterPro)|GO:0016874(InterPro)						-
rna-gnl|WGS:JAAWWR|g415.t1_orf44024	680	53	678	IPR004524	GO:0005524(InterPro)|GO:0016874(InterPro)						-
rna-gnl|WGS:JAAWWR|g415.t1_orf44024	680	196	649	IPR045864	-						-
rna-gnl|WGS:JAAWWR|g415.t1_orf44024	680	196	649	IPR004364	GO:0000166(InterPro)|GO:0004812(InterPro)|GO:0005524(InterPro)|GO:0006418(InterPro)						-
rna-gnl|WGS:JAAWWR|g415.t1_orf44024	680	197	673	IPR045864	-						-
rna-gnl|WGS:JAAWWR|g415.t1_orf44024	680	86	181	IPR012340	-						-
rna-gnl|WGS:JAAWWR|g415.t1_orf44024	680	231	662	IPR006195	-						-
rna-gnl|WGS:JAAWWR|g415.t1_orf44024	680	349	503	IPR004115	GO:0004812(InterPro)|GO:0005524(InterPro)|GO:0005737(InterPro)						-
rna-gnl|WGS:JAAWWR|g415.t1_orf44024	680	76	186	IPR012340	-						-
rna-gnl|WGS:JAAWWR|g5483.t1_orf14757	393	296	384	IPR036388	-						-
rna-gnl|WGS:JAAWWR|g5483.t1_orf14757	393	295	393	IPR007526	GO:0005515(InterPro)						-
rna-gnl|WGS:JAAWWR|g5483.t1_orf14757	393	311	383	IPR007526	GO:0005515(InterPro)						-
rna-gnl|WGS:JAAWWR|g5483.t1_orf14757	393	283	384	IPR009057	-						-
rna-gnl|WGS:JAAWWR|g82.t1_orf31201	223	7	61	IPR024688	GO:0016407(InterPro)						-
rna-gnl|WGS:JAAWWR|g82.t1_orf31201	223	153	187	IPR001451	-						-
rna-gnl|WGS:JAAWWR|g82.t1_orf31201	223	9	56	IPR024688	GO:0016407(InterPro)						-
rna-gnl|WGS:JAAWWR|g82.t1_orf31201	223	5	207	IPR011004	-						-
rna-gnl|WGS:JAAWWR|g82.t1_orf31201	223	161	189	IPR018357	GO:0016740(InterPro)						-
rna-gnl|WGS:JAAWWR|g439.t1_orf45006	502	269	463	IPR016163	GO:0016620(InterPro)						-
rna-gnl|WGS:JAAWWR|g439.t1_orf45006	502	28	494	IPR015590	GO:0016491(InterPro)						-
rna-gnl|WGS:JAAWWR|g439.t1_orf45006	502	265	272	IPR029510	GO:0016491(InterPro)						-
rna-gnl|WGS:JAAWWR|g439.t1_orf45006	502	23	492	IPR016162	GO:0016491(InterPro)						-
rna-gnl|WGS:JAAWWR|g439.t1_orf45006	502	14	498	IPR016161	GO:0016491(InterPro)						-
rna-gnl|WGS:JAAWWR|g4127.t1_orf72360	235	49	226	IPR006001	GO:0005737(PANTHER)|GO:0005975(InterPro)|GO:0016301(InterPro)|GO:0046177(PANTHER)|GO:0046316(PANTHER)						-
rna-gnl|WGS:JAAWWR|g4127.t1_orf72360	235	50	227	IPR027417	-						-
rna-gnl|WGS:JAAWWR|g4127.t1_orf72360	235	53	225	IPR006001	GO:0005975(InterPro)|GO:0016301(InterPro)						-
rna-gnl|WGS:JAAWWR|g4127.t1_orf72360	235	51	209	IPR006001	GO:0005975(InterPro)|GO:0016301(InterPro)						-
rna-gnl|WGS:JAAWWR|g4127.t1_orf72360	235	36	234	IPR027417	-						-
rna-gnl|WGS:JAAWWR|g367.t1_orf42252	258	6	194	IPR002347	-						-
rna-gnl|WGS:JAAWWR|g367.t1_orf42252	258	79	90	IPR002347	-						-
rna-gnl|WGS:JAAWWR|g367.t1_orf42252	258	156	175	IPR002347	-						-
rna-gnl|WGS:JAAWWR|g367.t1_orf42252	258	7	24	IPR002347	-						-
rna-gnl|WGS:JAAWWR|g367.t1_orf42252	258	177	194	IPR002347	-						-
rna-gnl|WGS:JAAWWR|g367.t1_orf42252	258	143	171	IPR020904	GO:0016491(InterPro)						-
rna-gnl|WGS:JAAWWR|g367.t1_orf42252	258	1	199	IPR036291	-						-
rna-gnl|WGS:JAAWWR|g799.t1_orf59692	619	92	568	IPR020846	GO:0022857(InterPro)						-
rna-gnl|WGS:JAAWWR|g799.t1_orf59692	619	90	577	IPR036259	-						-
rna-gnl|WGS:JAAWWR|g799.t1_orf59692	619	499	511	IPR003663	GO:0016020(InterPro)|GO:0022857(InterPro)|GO:0055085(InterPro)						-
rna-gnl|WGS:JAAWWR|g799.t1_orf59692	619	187	206	IPR003663	GO:0016020(InterPro)|GO:0022857(InterPro)|GO:0055085(InterPro)						-
rna-gnl|WGS:JAAWWR|g799.t1_orf59692	619	476	497	IPR003663	GO:0016020(InterPro)|GO:0022857(InterPro)|GO:0055085(InterPro)						-
rna-gnl|WGS:JAAWWR|g799.t1_orf59692	619	192	217	IPR005829	GO:0016020(InterPro)|GO:0022857(InterPro)|GO:0055085(InterPro)						-
rna-gnl|WGS:JAAWWR|g799.t1_orf59692	619	84	585	IPR036259	-						-
rna-gnl|WGS:JAAWWR|g799.t1_orf59692	619	141	580	IPR005828	GO:0016020(InterPro)|GO:0022857(InterPro)|GO:0055085(InterPro)						-
rna-gnl|WGS:JAAWWR|g5427.t1_orf12782	1382	393	547	IPR007111	-						-
rna-gnl|WGS:JAAWWR|g5427.t1_orf12782	1382	860	892	IPR002110	GO:0005515(InterPro)						-
rna-gnl|WGS:JAAWWR|g5427.t1_orf12782	1382	826	1038	IPR036770	-						-
rna-gnl|WGS:JAAWWR|g5427.t1_orf12782	1382	11	314	IPR035994	GO:0003824(InterPro)|GO:0009116(InterPro)						-
rna-gnl|WGS:JAAWWR|g5427.t1_orf12782	1382	11	303	IPR035994	GO:0003824(InterPro)|GO:0009116(InterPro)						-
rna-gnl|WGS:JAAWWR|g5427.t1_orf12782	1382	1116	1340	IPR036770	-						-
rna-gnl|WGS:JAAWWR|g5427.t1_orf12782	1382	993	1022	IPR002110	GO:0005515(InterPro)						-
rna-gnl|WGS:JAAWWR|g5427.t1_orf12782	1382	1025	1066	IPR002110	GO:0005515(InterPro)						-
rna-gnl|WGS:JAAWWR|g5427.t1_orf12782	1382	1169	1198	IPR002110	GO:0005515(InterPro)						-
rna-gnl|WGS:JAAWWR|g5427.t1_orf12782	1382	1279	1310	IPR002110	GO:0005515(InterPro)						-
rna-gnl|WGS:JAAWWR|g5427.t1_orf12782	1382	992	1021	IPR002110	GO:0005515(InterPro)						-
rna-gnl|WGS:JAAWWR|g5427.t1_orf12782	1382	1242	1275	IPR002110	GO:0005515(InterPro)						-
rna-gnl|WGS:JAAWWR|g5427.t1_orf12782	1382	860	889	IPR002110	GO:0005515(InterPro)						-
rna-gnl|WGS:JAAWWR|g5427.t1_orf12782	1382	1314	1346	IPR002110	GO:0005515(InterPro)						-
rna-gnl|WGS:JAAWWR|g5427.t1_orf12782	1382	1067	1097	IPR002110	GO:0005515(InterPro)						-
rna-gnl|WGS:JAAWWR|g5427.t1_orf12782	1382	893	925	IPR002110	GO:0005515(InterPro)						-
rna-gnl|WGS:JAAWWR|g5427.t1_orf12782	1382	929	958	IPR002110	GO:0005515(InterPro)						-
rna-gnl|WGS:JAAWWR|g5427.t1_orf12782	1382	1207	1238	IPR002110	GO:0005515(InterPro)						-
rna-gnl|WGS:JAAWWR|g5427.t1_orf12782	1382	1136	1165	IPR002110	GO:0005515(InterPro)						-
rna-gnl|WGS:JAAWWR|g5427.t1_orf12782	1382	992	1024	IPR002110	GO:0005515(InterPro)						-
rna-gnl|WGS:JAAWWR|g5427.t1_orf12782	1382	394	548	IPR007111	-						-
rna-gnl|WGS:JAAWWR|g5427.t1_orf12782	1382	1141	1240	IPR002110	GO:0005515(InterPro)						-
rna-gnl|WGS:JAAWWR|g5427.t1_orf12782	1382	876	959	IPR002110	GO:0005515(InterPro)						-
rna-gnl|WGS:JAAWWR|g5427.t1_orf12782	1382	12	284	IPR000845	GO:0003824(InterPro)|GO:0009116(InterPro)						-
rna-gnl|WGS:JAAWWR|g5427.t1_orf12782	1382	1053	1346	IPR036770	-						-
rna-gnl|WGS:JAAWWR|g5427.t1_orf12782	1382	807	973	IPR036770	-						-
rna-gnl|WGS:JAAWWR|g5427.t1_orf12782	1382	374	550	IPR027417	-						-
rna-gnl|WGS:JAAWWR|g5427.t1_orf12782	1382	1207	1241	IPR002110	GO:0005515(InterPro)						-
rna-gnl|WGS:JAAWWR|g5427.t1_orf12782	1382	389	620	IPR027417	-						-
rna-gnl|WGS:JAAWWR|g5427.t1_orf12782	1382	974	1044	IPR036770	-						-
rna-gnl|WGS:JAAWWR|g5427.t1_orf12782	1382	1136	1168	IPR002110	GO:0005515(InterPro)						-
rna-gnl|WGS:JAAWWR|g551.t1_orf49393	575	24	556	IPR045087	GO:0016491(PANTHER)						-
rna-gnl|WGS:JAAWWR|g551.t1_orf49393	575	542	553	IPR002355	GO:0005507(InterPro)						-
rna-gnl|WGS:JAAWWR|g551.t1_orf49393	575	5	140	IPR008972	-						-
rna-gnl|WGS:JAAWWR|g551.t1_orf49393	575	154	359	IPR008972	-						-
rna-gnl|WGS:JAAWWR|g551.t1_orf49393	575	537	557	IPR033138	-						-
rna-gnl|WGS:JAAWWR|g551.t1_orf49393	575	1	124	IPR008972	-						-
rna-gnl|WGS:JAAWWR|g551.t1_orf49393	575	153	353	IPR001117	-						-
rna-gnl|WGS:JAAWWR|g551.t1_orf49393	575	397	574	IPR008972	-						-
rna-gnl|WGS:JAAWWR|g551.t1_orf49393	575	396	568	IPR008972	-						-
rna-gnl|WGS:JAAWWR|g551.t1_orf49393	575	12	125	IPR011707	GO:0005507(InterPro)						-
rna-gnl|WGS:JAAWWR|g551.t1_orf49393	575	151	377	IPR008972	-						-
rna-gnl|WGS:JAAWWR|g551.t1_orf49393	575	447	559	IPR011706	GO:0005507(InterPro)|GO:0016491(InterPro)						-
rna-gnl|WGS:JAAWWR|g4243.t1_orf77391	663	537	643	IPR045851	-						-
rna-gnl|WGS:JAAWWR|g4243.t1_orf77391	663	40	633	IPR011904	GO:0003987(InterPro)|GO:0016208(InterPro)|GO:0019427(InterPro)						-
rna-gnl|WGS:JAAWWR|g4243.t1_orf77391	663	550	628	IPR025110	-						-
rna-gnl|WGS:JAAWWR|g4243.t1_orf77391	663	45	101	IPR032387	-						-
rna-gnl|WGS:JAAWWR|g4243.t1_orf77391	663	35	536	IPR042099	-						-
rna-gnl|WGS:JAAWWR|g4243.t1_orf77391	663	279	290	IPR020845	-						-
rna-gnl|WGS:JAAWWR|g4243.t1_orf77391	663	103	492	IPR000873	-						-
rna-gnl|WGS:JAAWWR|g5526.t1_orf16694	1608	540	612	IPR012943	GO:0005815(InterPro)						-
rna-gnl|WGS:JAAWWR|g5526.t1_orf16694	1608	1513	1562	IPR024545	-						-
rna-gnl|WGS:JAAWWR|g5526.t1_orf16694	1608	1379	1421	IPR024545	-						-
rna-gnl|WGS:JAAWWR|g5782.t1_orf26079	497	130	155	IPR005829	GO:0016020(InterPro)|GO:0022857(InterPro)|GO:0055085(InterPro)						-
rna-gnl|WGS:JAAWWR|g5782.t1_orf26079	497	10	465	IPR036259	-						-
rna-gnl|WGS:JAAWWR|g5782.t1_orf26079	497	240	476	IPR036259	-						-
rna-gnl|WGS:JAAWWR|g5782.t1_orf26079	497	15	239	IPR036259	-						-
rna-gnl|WGS:JAAWWR|g5782.t1_orf26079	497	87	103	IPR005829	GO:0016020(InterPro)|GO:0022857(InterPro)|GO:0055085(InterPro)						-
rna-gnl|WGS:JAAWWR|g5782.t1_orf26079	497	25	468	IPR005828	GO:0016020(InterPro)|GO:0022857(InterPro)|GO:0055085(InterPro)						-
rna-gnl|WGS:JAAWWR|g5782.t1_orf26079	497	15	464	IPR003663	GO:0016020(InterPro)|GO:0022857(InterPro)|GO:0055085(InterPro)						-
rna-gnl|WGS:JAAWWR|g5782.t1_orf26079	497	315	332	IPR005829	GO:0016020(InterPro)|GO:0022857(InterPro)|GO:0055085(InterPro)						-
rna-gnl|WGS:JAAWWR|g5782.t1_orf26079	497	32	42	IPR003663	GO:0016020(InterPro)|GO:0022857(InterPro)|GO:0055085(InterPro)						-
rna-gnl|WGS:JAAWWR|g5782.t1_orf26079	497	393	405	IPR003663	GO:0016020(InterPro)|GO:0022857(InterPro)|GO:0055085(InterPro)						-
rna-gnl|WGS:JAAWWR|g5782.t1_orf26079	497	370	391	IPR003663	GO:0016020(InterPro)|GO:0022857(InterPro)|GO:0055085(InterPro)						-
rna-gnl|WGS:JAAWWR|g5782.t1_orf26079	497	125	144	IPR003663	GO:0016020(InterPro)|GO:0022857(InterPro)|GO:0055085(InterPro)						-
rna-gnl|WGS:JAAWWR|g5782.t1_orf26079	497	269	279	IPR003663	GO:0016020(InterPro)|GO:0022857(InterPro)|GO:0055085(InterPro)						-
rna-gnl|WGS:JAAWWR|g5782.t1_orf26079	497	24	457	IPR020846	GO:0022857(InterPro)						-
rna-gnl|WGS:JAAWWR|g145.t1_orf33758	816	188	454	IPR027417	-						-
rna-gnl|WGS:JAAWWR|g145.t1_orf33758	816	189	378	IPR027417	-						-
rna-gnl|WGS:JAAWWR|g145.t1_orf33758	816	225	381	IPR003593	GO:0016887(InterPro)						-
rna-gnl|WGS:JAAWWR|g145.t1_orf33758	816	6	663	IPR004582	GO:0000077(PANTHER)|GO:0003682(PANTHER)|GO:0003689(PANTHER)|GO:0006281(InterPro)|GO:0006281(PANTHER)|GO:0033314(PANTHER)						-
rna-gnl|WGS:JAAWWR|g3950.t1_orf65224	746	7	413	IPR036188	-						-
rna-gnl|WGS:JAAWWR|g3950.t1_orf65224	746	8	346	IPR002938	GO:0071949(InterPro)						-
rna-gnl|WGS:JAAWWR|g3950.t1_orf65224	746	6	477	IPR027545	GO:0004502(InterPro)|GO:0006569(InterPro)|GO:0019805(InterPro)						-
rna-gnl|WGS:JAAWWR|g3950.t1_orf65224	746	8	420	IPR036188	-						-
rna-gnl|WGS:JAAWWR|g20.t1_orf28857	386	7	134	IPR000683	GO:0000166(InterPro)						-
rna-gnl|WGS:JAAWWR|g20.t1_orf28857	386	6	165	IPR036291	-						-
rna-gnl|WGS:JAAWWR|g564.t1_orf49983	365	5	356	IPR024084	-						-
rna-gnl|WGS:JAAWWR|g564.t1_orf49983	365	3	363	IPR004429	GO:0003862(InterPro)|GO:0003862(PANTHER)|GO:0005829(PANTHER)|GO:0009098(InterPro)|GO:0009098(PANTHER)						-
rna-gnl|WGS:JAAWWR|g564.t1_orf49983	365	245	264	IPR019818	GO:0000287(InterPro)|GO:0016616(InterPro)|GO:0051287(InterPro)						-
rna-gnl|WGS:JAAWWR|g564.t1_orf49983	365	5	357	IPR004429	GO:0003862(InterPro)|GO:0009098(InterPro)						-
rna-gnl|WGS:JAAWWR|g564.t1_orf49983	365	5	356	IPR024084	-						-
rna-gnl|WGS:JAAWWR|g3955.t1_orf65452	138	5	126	IPR003377	GO:0016192(InterPro)						-
rna-gnl|WGS:JAAWWR|g3955.t1_orf65452	138	27	41	IPR033466	-						-
rna-gnl|WGS:JAAWWR|g3955.t1_orf65452	138	5	126	IPR003377	GO:0016192(InterPro)						-
rna-gnl|WGS:JAAWWR|g3953.t1_orf65371	1131	267	319	IPR043145	-						-
rna-gnl|WGS:JAAWWR|g3953.t1_orf65371	1131	271	315	IPR000433	GO:0008270(InterPro)						-
rna-gnl|WGS:JAAWWR|g3953.t1_orf65371	1131	452	480	IPR002048	GO:0005509(InterPro)						-
rna-gnl|WGS:JAAWWR|g3953.t1_orf65371	1131	416	444	IPR002048	GO:0005509(InterPro)						-
rna-gnl|WGS:JAAWWR|g3953.t1_orf65371	1131	272	324	IPR000433	GO:0008270(InterPro)						-
rna-gnl|WGS:JAAWWR|g3953.t1_orf65371	1131	448	483	IPR002048	GO:0005509(InterPro)						-
rna-gnl|WGS:JAAWWR|g3953.t1_orf65371	1131	461	473	IPR018247	-						-
rna-gnl|WGS:JAAWWR|g3953.t1_orf65371	1131	347	492	IPR011992	-						-
rna-gnl|WGS:JAAWWR|g3953.t1_orf65371	1131	412	447	IPR002048	GO:0005509(InterPro)						-
rna-gnl|WGS:JAAWWR|g3953.t1_orf65371	1131	419	478	IPR002048	GO:0005509(InterPro)						-
rna-gnl|WGS:JAAWWR|g3953.t1_orf65371	1131	348	521	IPR028846	GO:0005509(InterPro)|GO:0005509(PANTHER)						-
rna-gnl|WGS:JAAWWR|g3953.t1_orf65371	1131	419	478	IPR002048	GO:0005509(InterPro)						-
rna-gnl|WGS:JAAWWR|g3953.t1_orf65371	1131	393	442	IPR002048	GO:0005509(InterPro)						-
rna-gnl|WGS:JAAWWR|g3953.t1_orf65371	1131	271	307	IPR000433	GO:0008270(InterPro)						-
rna-gnl|WGS:JAAWWR|g3953.t1_orf65371	1131	425	437	IPR018247	-						-
rna-gnl|WGS:JAAWWR|g3953.t1_orf65371	1131	277	304	IPR000433	GO:0008270(InterPro)						-
rna-gnl|WGS:JAAWWR|g201.t1_orf36101	353	142	174	IPR007527	GO:0008270(InterPro)						-
rna-gnl|WGS:JAAWWR|g201.t1_orf36101	353	236	284	IPR001841	-						-
rna-gnl|WGS:JAAWWR|g201.t1_orf36101	353	235	284	IPR001841	-						-
rna-gnl|WGS:JAAWWR|g201.t1_orf36101	353	232	328	IPR013083	-						-
rna-gnl|WGS:JAAWWR|g201.t1_orf36101	353	82	289	IPR039903	GO:0061630(InterPro)						-
rna-gnl|WGS:JAAWWR|g5739.t1_orf24356	203	37	153	IPR013024	-						-
rna-gnl|WGS:JAAWWR|g5739.t1_orf24356	203	37	169	IPR009288	-						-
rna-gnl|WGS:JAAWWR|g5739.t1_orf24356	203	33	186	IPR045038	-						-
rna-gnl|WGS:JAAWWR|g5739.t1_orf24356	203	37	168	IPR036568	-						-
rna-gnl|WGS:JAAWWR|g495.t1_orf47120	462	5	449	IPR002480	GO:0003849(InterPro)|GO:0009073(InterPro)						-
rna-gnl|WGS:JAAWWR|g495.t1_orf47120	462	3	457	IPR002480	GO:0003849(InterPro)|GO:0009073(InterPro)						-
rna-gnl|WGS:JAAWWR|g495.t1_orf47120	462	38	454	IPR013785	-						-
rna-gnl|WGS:JAAWWR|g5489.t1_orf14969	131	23	29	IPR032458	-						-
rna-gnl|WGS:JAAWWR|g5489.t1_orf14969	131	2	131	IPR009072	GO:0046982(InterPro)						-
rna-gnl|WGS:JAAWWR|g5489.t1_orf14969	131	13	90	IPR007125	GO:0003677(InterPro)						-
rna-gnl|WGS:JAAWWR|g5489.t1_orf14969	131	12	122	IPR002119	GO:0000786(InterPro)|GO:0000790(PANTHER)|GO:0003677(InterPro)|GO:0003677(PANTHER)|GO:0006342(PANTHER)|GO:0030527(InterPro)						-
rna-gnl|WGS:JAAWWR|g5489.t1_orf14969	131	16	121	IPR002119	GO:0000786(InterPro)|GO:0003677(InterPro)|GO:0030527(InterPro)						-
rna-gnl|WGS:JAAWWR|g5489.t1_orf14969	131	4	124	IPR002119	GO:0000786(InterPro)|GO:0003677(InterPro)|GO:0030527(InterPro)						-
rna-gnl|WGS:JAAWWR|g5489.t1_orf14969	131	17	121	IPR009072	GO:0046982(InterPro)						-
rna-gnl|WGS:JAAWWR|g5489.t1_orf14969	131	93	126	IPR032454	-						-
rna-gnl|WGS:JAAWWR|g5489.t1_orf14969	131	15	37	IPR002119	GO:0000786(InterPro)|GO:0003677(InterPro)|GO:0030527(InterPro)						-
rna-gnl|WGS:JAAWWR|g5489.t1_orf14969	131	44	59	IPR002119	GO:0000786(InterPro)|GO:0003677(InterPro)|GO:0030527(InterPro)						-
rna-gnl|WGS:JAAWWR|g5489.t1_orf14969	131	59	72	IPR002119	GO:0000786(InterPro)|GO:0003677(InterPro)|GO:0030527(InterPro)						-
rna-gnl|WGS:JAAWWR|g5489.t1_orf14969	131	73	87	IPR002119	GO:0000786(InterPro)|GO:0003677(InterPro)|GO:0030527(InterPro)						-
rna-gnl|WGS:JAAWWR|g5489.t1_orf14969	131	101	119	IPR002119	GO:0000786(InterPro)|GO:0003677(InterPro)|GO:0030527(InterPro)						-
rna-gnl|WGS:JAAWWR|g5534.t1_orf16971	793	565	696	IPR013783	-						-
rna-gnl|WGS:JAAWWR|g5534.t1_orf16971	793	420	481	IPR043145	-						-
rna-gnl|WGS:JAAWWR|g5534.t1_orf16971	793	176	227	IPR043145	-						-
rna-gnl|WGS:JAAWWR|g5534.t1_orf16971	793	295	342	IPR043145	-						-
rna-gnl|WGS:JAAWWR|g5534.t1_orf16971	793	359	409	IPR043145	-						-
rna-gnl|WGS:JAAWWR|g5534.t1_orf16971	793	579	692	IPR032350	-						-
rna-gnl|WGS:JAAWWR|g5534.t1_orf16971	793	571	693	IPR032350	-						-
rna-gnl|WGS:JAAWWR|g5534.t1_orf16971	793	364	409	IPR000433	GO:0008270(InterPro)						-
rna-gnl|WGS:JAAWWR|g5534.t1_orf16971	793	176	224	IPR000433	GO:0008270(InterPro)						-
rna-gnl|WGS:JAAWWR|g5534.t1_orf16971	793	293	336	IPR000433	GO:0008270(InterPro)						-
rna-gnl|WGS:JAAWWR|g5534.t1_orf16971	793	425	478	IPR000433	GO:0008270(InterPro)						-
rna-gnl|WGS:JAAWWR|g5534.t1_orf16971	793	445	467	IPR000433	GO:0008270(InterPro)						-
rna-gnl|WGS:JAAWWR|g5534.t1_orf16971	793	366	407	IPR000433	GO:0008270(InterPro)						-
rna-gnl|WGS:JAAWWR|g5534.t1_orf16971	793	296	335	IPR000433	GO:0008270(InterPro)						-
rna-gnl|WGS:JAAWWR|g4109.t1_orf71676	317	1	309	IPR036523	GO:0016787(InterPro)						-
rna-gnl|WGS:JAAWWR|g4109.t1_orf71676	317	3	217	IPR002828	GO:0016787(InterPro)						-
rna-gnl|WGS:JAAWWR|g4109.t1_orf71676	317	1	299	IPR002828	GO:0016787(InterPro)						-
rna-gnl|WGS:JAAWWR|g4109.t1_orf71676	317	1	313	IPR027746	GO:0000932(PANTHER)						-
rna-gnl|WGS:JAAWWR|g4109.t1_orf71676	317	1	308	IPR036523	GO:0016787(InterPro)						-
rna-gnl|WGS:JAAWWR|g455.t1_orf45492	529	148	457	IPR000719	GO:0004672(InterPro)|GO:0005524(InterPro)|GO:0006468(InterPro)						-
rna-gnl|WGS:JAAWWR|g455.t1_orf45492	529	307	319	IPR008271	GO:0004672(InterPro)|GO:0006468(InterPro)						-
rna-gnl|WGS:JAAWWR|g455.t1_orf45492	529	146	470	IPR000719	GO:0004672(InterPro)|GO:0005524(InterPro)|GO:0006468(InterPro)						-
rna-gnl|WGS:JAAWWR|g455.t1_orf45492	529	146	458	IPR000719	GO:0004672(InterPro)|GO:0005524(InterPro)|GO:0006468(InterPro)						-
rna-gnl|WGS:JAAWWR|g455.t1_orf45492	529	139	458	IPR011009	-						-
rna-gnl|WGS:JAAWWR|g3934.t1_orf64755	331	7	248	IPR008030	-						-
rna-gnl|WGS:JAAWWR|g3934.t1_orf64755	331	5	285	IPR036291	-						-
rna-gnl|WGS:JAAWWR|g69.t1_orf30724	322	1	314	IPR036259	-						-
rna-gnl|WGS:JAAWWR|g69.t1_orf30724	322	1	164	IPR020846	GO:0022857(InterPro)						-
rna-gnl|WGS:JAAWWR|g69.t1_orf30724	322	18	313	IPR011701	GO:0022857(InterPro)|GO:0055085(InterPro)						-
rna-gnl|WGS:JAAWWR|g69.t1_orf30724	322	3	313	IPR036259	-						-
rna-gnl|WGS:JAAWWR|g69.t1_orf30724	322	185	322	IPR020846	GO:0022857(InterPro)						-
rna-gnl|WGS:JAAWWR|g726.t1_orf56611	804	65	268	IPR014001	-						-
rna-gnl|WGS:JAAWWR|g726.t1_orf56611	804	197	205	IPR000629	-						-
rna-gnl|WGS:JAAWWR|g726.t1_orf56611	804	277	386	IPR001650	-						-
rna-gnl|WGS:JAAWWR|g726.t1_orf56611	804	427	490	IPR025313	-						-
rna-gnl|WGS:JAAWWR|g726.t1_orf56611	804	70	239	IPR011545	GO:0003676(InterPro)|GO:0005524(InterPro)						-
rna-gnl|WGS:JAAWWR|g726.t1_orf56611	804	439	488	IPR025313	-						-
rna-gnl|WGS:JAAWWR|g726.t1_orf56611	804	192	400	IPR027417	-						-
rna-gnl|WGS:JAAWWR|g726.t1_orf56611	804	262	485	IPR027417	-						-
rna-gnl|WGS:JAAWWR|g726.t1_orf56611	804	77	251	IPR014001	-						-
rna-gnl|WGS:JAAWWR|g726.t1_orf56611	804	277	436	IPR001650	-						-
rna-gnl|WGS:JAAWWR|g726.t1_orf56611	804	25	257	IPR027417	-						-
rna-gnl|WGS:JAAWWR|g726.t1_orf56611	804	46	74	IPR014014	GO:0003724(InterPro)						-
rna-gnl|WGS:JAAWWR|g726.t1_orf56611	804	304	387	IPR001650	-						-
rna-gnl|WGS:JAAWWR|g726.t1_orf56611	804	35	253	IPR027417	-						-
rna-gnl|WGS:JAAWWR|g740.t1_orf57264	576	20	79	IPR036864	GO:0000981(InterPro)|GO:0006355(InterPro)|GO:0008270(InterPro)						-
rna-gnl|WGS:JAAWWR|g740.t1_orf57264	576	23	51	IPR001138	GO:0000981(InterPro)|GO:0006355(InterPro)|GO:0008270(InterPro)						-
rna-gnl|WGS:JAAWWR|g740.t1_orf57264	576	23	53	IPR001138	GO:0000981(InterPro)|GO:0006355(InterPro)|GO:0008270(InterPro)						-
rna-gnl|WGS:JAAWWR|g740.t1_orf57264	576	155	363	IPR007219	GO:0003677(InterPro)|GO:0006351(InterPro)|GO:0008270(InterPro)						-
rna-gnl|WGS:JAAWWR|g740.t1_orf57264	576	23	54	IPR001138	GO:0000981(InterPro)|GO:0006355(InterPro)|GO:0008270(InterPro)						-
rna-gnl|WGS:JAAWWR|g740.t1_orf57264	576	23	58	IPR001138	GO:0000981(InterPro)|GO:0006355(InterPro)|GO:0008270(InterPro)						-
rna-gnl|WGS:JAAWWR|g740.t1_orf57264	576	19	60	IPR036864	GO:0000981(InterPro)|GO:0006355(InterPro)|GO:0008270(InterPro)						-
rna-gnl|WGS:JAAWWR|g740.t1_orf57264	576	18	62	IPR001138	GO:0000981(InterPro)|GO:0006355(InterPro)|GO:0008270(InterPro)						-
rna-gnl|WGS:JAAWWR|g5714.t1_orf23451	406	13	353	IPR036005	-						-
rna-gnl|WGS:JAAWWR|g5714.t1_orf23451	406	6	403	IPR047113	-						-
rna-gnl|WGS:JAAWWR|g5714.t1_orf23451	406	254	327	IPR036390	-						-
rna-gnl|WGS:JAAWWR|g5714.t1_orf23451	406	24	165	IPR000994	-						-
rna-gnl|WGS:JAAWWR|g5714.t1_orf23451	406	264	324	IPR036388	-						-
rna-gnl|WGS:JAAWWR|g5714.t1_orf23451	406	22	369	IPR036005	-						-
rna-gnl|WGS:JAAWWR|g594.t1_orf51193	402	1	393	IPR017168	GO:0005618(InterPro)|GO:0016798(InterPro)|GO:0071555(InterPro)						-
rna-gnl|WGS:JAAWWR|g594.t1_orf51193	402	23	241	IPR013320	-						-
rna-gnl|WGS:JAAWWR|g594.t1_orf51193	402	57	221	IPR000757	GO:0004553(InterPro)|GO:0005975(InterPro)						-
rna-gnl|WGS:JAAWWR|g594.t1_orf51193	402	21	228	IPR000757	GO:0004553(InterPro)|GO:0005975(InterPro)						-
rna-gnl|WGS:JAAWWR|g5293.t1_orf7227	304	68	240	IPR002500	GO:0003824(InterPro)						-
rna-gnl|WGS:JAAWWR|g5293.t1_orf7227	304	45	271	IPR004511	GO:0004604(InterPro)|GO:0019379(InterPro)						-
rna-gnl|WGS:JAAWWR|g5293.t1_orf7227	304	69	247	IPR002500	GO:0003824(InterPro)						-
rna-gnl|WGS:JAAWWR|g5293.t1_orf7227	304	30	283	IPR014729	-						-
rna-gnl|WGS:JAAWWR|g5293.t1_orf7227	304	44	270	IPR011800	GO:0004604(InterPro)|GO:0019379(InterPro)						-
rna-gnl|WGS:JAAWWR|g5293.t1_orf7227	304	55	271	IPR004511	GO:0004604(InterPro)|GO:0019379(InterPro)						-
rna-gnl|WGS:JAAWWR|g5724.t1_orf23870	440	2	187	IPR041913	-						-
rna-gnl|WGS:JAAWWR|g5724.t1_orf23870	440	2	440	IPR019038	GO:0003887(PANTHER)|GO:0005634(InterPro)|GO:0006260(InterPro)|GO:0006271(PANTHER)|GO:0006297(PANTHER)|GO:0043625(InterPro)|GO:0043625(PANTHER)|GO:1904161(PANTHER)						-
rna-gnl|WGS:JAAWWR|g5724.t1_orf23870	440	19	440	IPR019038	GO:0005634(InterPro)|GO:0006260(InterPro)|GO:0043625(InterPro)						-
rna-gnl|WGS:JAAWWR|g196.t1_orf35853	388	67	360	IPR022085	-						-
rna-gnl|WGS:JAAWWR|g801.t1_orf59808	1509	303	315	IPR008271	GO:0004672(InterPro)|GO:0006468(InterPro)						-
rna-gnl|WGS:JAAWWR|g801.t1_orf59808	1509	639	671	IPR002110	GO:0005515(InterPro)						-
rna-gnl|WGS:JAAWWR|g801.t1_orf59808	1509	169	490	IPR011009	-						-
rna-gnl|WGS:JAAWWR|g801.t1_orf59808	1509	527	790	IPR036770	-						-
rna-gnl|WGS:JAAWWR|g801.t1_orf59808	1509	571	600	IPR002110	GO:0005515(InterPro)						-
rna-gnl|WGS:JAAWWR|g801.t1_orf59808	1509	639	668	IPR002110	GO:0005515(InterPro)						-
rna-gnl|WGS:JAAWWR|g801.t1_orf59808	1509	672	705	IPR002110	GO:0005515(InterPro)						-
rna-gnl|WGS:JAAWWR|g801.t1_orf59808	1509	748	777	IPR002110	GO:0005515(InterPro)						-
rna-gnl|WGS:JAAWWR|g801.t1_orf59808	1509	606	635	IPR002110	GO:0005515(InterPro)						-
rna-gnl|WGS:JAAWWR|g801.t1_orf59808	1509	606	638	IPR002110	GO:0005515(InterPro)						-
rna-gnl|WGS:JAAWWR|g801.t1_orf59808	1509	748	776	IPR002110	GO:0005515(InterPro)						-
rna-gnl|WGS:JAAWWR|g801.t1_orf59808	1509	169	482	IPR000719	GO:0004672(InterPro)|GO:0005524(InterPro)|GO:0006468(InterPro)						-
rna-gnl|WGS:JAAWWR|g801.t1_orf59808	1509	165	494	IPR000719	GO:0004672(InterPro)|GO:0005524(InterPro)|GO:0006468(InterPro)						-
rna-gnl|WGS:JAAWWR|g801.t1_orf59808	1509	544	775	IPR036770	-						-
rna-gnl|WGS:JAAWWR|g801.t1_orf59808	1509	1213	1467	IPR029058	-						-
rna-gnl|WGS:JAAWWR|g801.t1_orf59808	1509	165	484	IPR000719	GO:0004672(InterPro)|GO:0005524(InterPro)|GO:0006468(InterPro)						-
rna-gnl|WGS:JAAWWR|g801.t1_orf59808	1509	1072	1486	IPR005152	GO:0004806(InterPro)|GO:0016042(InterPro)						-
rna-gnl|WGS:JAAWWR|g801.t1_orf59808	1509	1203	1468	IPR005152	GO:0004806(InterPro)|GO:0016042(InterPro)						-
rna-gnl|WGS:JAAWWR|g801.t1_orf59808	1509	1095	1467	IPR029058	-						-
rna-gnl|WGS:JAAWWR|g801.t1_orf59808	1509	636	703	IPR002110	GO:0005515(InterPro)						-
rna-gnl|WGS:JAAWWR|g801.t1_orf59808	1509	550	635	IPR002110	GO:0005515(InterPro)						-
rna-gnl|WGS:JAAWWR|g668.t1_orf54020	178	1	178	IPR018105	GO:0005509(PANTHER)|GO:0005737(PANTHER)						-
rna-gnl|WGS:JAAWWR|g668.t1_orf54020	178	1	178	IPR011057	-						-
rna-gnl|WGS:JAAWWR|g668.t1_orf54020	178	1	21	IPR018105	-						-
rna-gnl|WGS:JAAWWR|g668.t1_orf54020	178	47	58	IPR018105	-						-
rna-gnl|WGS:JAAWWR|g668.t1_orf54020	178	1	178	IPR034737	-						-
rna-gnl|WGS:JAAWWR|g668.t1_orf54020	178	1	178	IPR011323	-						-
rna-gnl|WGS:JAAWWR|g668.t1_orf54020	178	46	56	IPR018103	-						-
rna-gnl|WGS:JAAWWR|g668.t1_orf54020	178	1	174	IPR018105	-						-
rna-gnl|WGS:JAAWWR|g4153.t1_orf73344	266	13	74	IPR011009	-						-
rna-gnl|WGS:JAAWWR|g4153.t1_orf73344	266	13	51	IPR002575	-						-
rna-gnl|WGS:JAAWWR|g4222.t1_orf76213	352	17	352	IPR000146	GO:0005975(InterPro)|GO:0016791(InterPro)						-
rna-gnl|WGS:JAAWWR|g4222.t1_orf76213	352	288	300	IPR020548	GO:0005975(InterPro)|GO:0042578(InterPro)						-
rna-gnl|WGS:JAAWWR|g4222.t1_orf76213	352	29	347	IPR000146	GO:0005975(InterPro)|GO:0016791(InterPro)						-
rna-gnl|WGS:JAAWWR|g4222.t1_orf76213	352	21	349	IPR000146	GO:0005975(InterPro)|GO:0016791(InterPro)						-
rna-gnl|WGS:JAAWWR|g4222.t1_orf76213	352	21	213	IPR033391	-						-
rna-gnl|WGS:JAAWWR|g4222.t1_orf76213	352	198	221	IPR028343	GO:0042132(InterPro)						-
rna-gnl|WGS:JAAWWR|g4222.t1_orf76213	352	224	251	IPR028343	GO:0042132(InterPro)						-
rna-gnl|WGS:JAAWWR|g4222.t1_orf76213	352	323	348	IPR028343	GO:0042132(InterPro)						-
rna-gnl|WGS:JAAWWR|g4222.t1_orf76213	352	166	189	IPR028343	GO:0042132(InterPro)						-
rna-gnl|WGS:JAAWWR|g4222.t1_orf76213	352	46	73	IPR028343	GO:0042132(InterPro)						-
rna-gnl|WGS:JAAWWR|g4222.t1_orf76213	352	83	109	IPR028343	GO:0042132(InterPro)						-
rna-gnl|WGS:JAAWWR|g4222.t1_orf76213	352	14	351	IPR000146	GO:0005737(PANTHER)|GO:0005829(PANTHER)|GO:0005975(InterPro)|GO:0005986(PANTHER)|GO:0006000(PANTHER)|GO:0006002(PANTHER)|GO:0006094(PANTHER)|GO:0016791(InterPro)|GO:0030388(PANTHER)|GO:0042132(PANTHER)						-
rna-gnl|WGS:JAAWWR|g4222.t1_orf76213	352	17	352	IPR028343	GO:0042132(InterPro)						-
rna-gnl|WGS:JAAWWR|g4222.t1_orf76213	352	218	347	IPR044015	-						-
rna-gnl|WGS:JAAWWR|g634.t1_orf52746	312	98	109	IPR002347	-						-
rna-gnl|WGS:JAAWWR|g634.t1_orf52746	312	7	24	IPR002347	-						-
rna-gnl|WGS:JAAWWR|g634.t1_orf52746	312	172	191	IPR002347	-						-
rna-gnl|WGS:JAAWWR|g634.t1_orf52746	312	4	265	IPR036291	-						-
rna-gnl|WGS:JAAWWR|g634.t1_orf52746	312	55	194	IPR002347	-						-
rna-gnl|WGS:JAAWWR|g634.t1_orf52746	312	7	45	IPR002347	-						-
rna-gnl|WGS:JAAWWR|g4132.t1_orf72557	430	32	279	IPR005940	GO:0000162(InterPro)|GO:0004048(InterPro)						-
rna-gnl|WGS:JAAWWR|g4132.t1_orf72557	430	108	428	IPR035902	-						-
rna-gnl|WGS:JAAWWR|g4132.t1_orf72557	430	107	430	IPR035902	-						-
rna-gnl|WGS:JAAWWR|g4132.t1_orf72557	430	10	427	IPR005940	GO:0000162(PANTHER)|GO:0000162(InterPro)|GO:0004048(InterPro)|GO:0005829(PANTHER)						-
rna-gnl|WGS:JAAWWR|g4132.t1_orf72557	430	108	278	IPR000312	GO:0016757(InterPro)						-
rna-gnl|WGS:JAAWWR|g4132.t1_orf72557	430	307	414	IPR000312	GO:0016757(InterPro)						-
rna-gnl|WGS:JAAWWR|g4132.t1_orf72557	430	31	83	IPR017459	-						-
rna-gnl|WGS:JAAWWR|g4245.t1_orf77576	539	23	477	IPR020846	GO:0022857(InterPro)						-
rna-gnl|WGS:JAAWWR|g4245.t1_orf77576	539	16	473	IPR036259	-						-
rna-gnl|WGS:JAAWWR|g4245.t1_orf77576	539	29	439	IPR011701	GO:0022857(InterPro)|GO:0055085(InterPro)						-
rna-gnl|WGS:JAAWWR|g4245.t1_orf77576	539	264	473	IPR036259	-						-
rna-gnl|WGS:JAAWWR|g5463.t1_orf13948	590	278	296	IPR018200	GO:0004843(InterPro)						-
rna-gnl|WGS:JAAWWR|g5463.t1_orf13948	590	33	344	IPR028889	-						-
rna-gnl|WGS:JAAWWR|g5463.t1_orf13948	590	32	343	IPR038765	-						-
rna-gnl|WGS:JAAWWR|g5463.t1_orf13948	590	33	341	IPR001394	GO:0004843(InterPro)|GO:0016579(InterPro)						-
rna-gnl|WGS:JAAWWR|g716.t1_orf56063	373	165	334	IPR036291	-						-
rna-gnl|WGS:JAAWWR|g716.t1_orf56063	373	45	161	IPR013154	-						-
rna-gnl|WGS:JAAWWR|g716.t1_orf56063	373	202	329	IPR013149	-						-
rna-gnl|WGS:JAAWWR|g716.t1_orf56063	373	20	201	IPR011032	-						-
rna-gnl|WGS:JAAWWR|g716.t1_orf56063	373	88	102	IPR002328	GO:0008270(InterPro)|GO:0016491(InterPro)						-
rna-gnl|WGS:JAAWWR|g716.t1_orf56063	373	28	369	IPR020843	GO:0016491(InterPro)						-
rna-gnl|WGS:JAAWWR|g749.t1_orf57770	530	426	526	IPR045851	-						-
rna-gnl|WGS:JAAWWR|g749.t1_orf57770	530	13	422	IPR042099	-						-
rna-gnl|WGS:JAAWWR|g749.t1_orf57770	530	170	181	IPR020845	-						-
rna-gnl|WGS:JAAWWR|g749.t1_orf57770	530	439	515	IPR025110	-						-
rna-gnl|WGS:JAAWWR|g749.t1_orf57770	530	16	387	IPR000873	-						-
rna-gnl|WGS:JAAWWR|g4145.t1_orf73014	238	54	84	IPR000690	GO:0003676(InterPro)|GO:0005634(InterPro)|GO:0008270(InterPro)						-
rna-gnl|WGS:JAAWWR|g4145.t1_orf73014	238	116	211	IPR031781	-						-
rna-gnl|WGS:JAAWWR|g4145.t1_orf73014	238	54	78	IPR013087	-						-
rna-gnl|WGS:JAAWWR|g4145.t1_orf73014	238	51	85	IPR003604	GO:0003676(InterPro)|GO:0008270(InterPro)						-
rna-gnl|WGS:JAAWWR|g834.t1_orf61075	379	13	192	IPR011032	-						-
rna-gnl|WGS:JAAWWR|g834.t1_orf61075	379	326	375	IPR011032	-						-
rna-gnl|WGS:JAAWWR|g834.t1_orf61075	379	167	341	IPR036291	-						-
rna-gnl|WGS:JAAWWR|g834.t1_orf61075	379	35	128	IPR013154	-						-
rna-gnl|WGS:JAAWWR|g834.t1_orf61075	379	68	82	IPR002328	GO:0008270(InterPro)|GO:0016491(InterPro)						-
rna-gnl|WGS:JAAWWR|g834.t1_orf61075	379	14	376	IPR014183	GO:0006069(InterPro)|GO:0008270(InterPro)|GO:0051903(InterPro)						-
rna-gnl|WGS:JAAWWR|g834.t1_orf61075	379	205	333	IPR013149	-						-
rna-gnl|WGS:JAAWWR|g834.t1_orf61075	379	12	376	IPR014183	GO:0006069(InterPro)|GO:0008270(InterPro)|GO:0051903(InterPro)						-
rna-gnl|WGS:JAAWWR|g5296.t1_orf7333	757	532	543	IPR000742	-						-
rna-gnl|WGS:JAAWWR|g5296.t1_orf7333	757	532	543	IPR000742	-						-
rna-gnl|WGS:JAAWWR|g5296.t1_orf7333	757	507	544	IPR000742	-						-
rna-gnl|WGS:JAAWWR|g5467.t1_orf14053	615	473	560	IPR011051	-						-
rna-gnl|WGS:JAAWWR|g5467.t1_orf14053	615	477	561	IPR025974	-						-
rna-gnl|WGS:JAAWWR|g5467.t1_orf14053	615	475	564	IPR014710	-						-
rna-gnl|WGS:JAAWWR|g5467.t1_orf14053	615	5	189	IPR028386	GO:0000776(InterPro)|GO:0019237(PANTHER)|GO:0019237(InterPro)|GO:0051315(PANTHER)|GO:0051382(InterPro)|GO:0051382(PANTHER)|GO:0051455(PANTHER)						-
rna-gnl|WGS:JAAWWR|g5467.t1_orf14053	615	14	138	IPR028929	-						-
rna-gnl|WGS:JAAWWR|g5640.t1_orf21136	453	32	269	IPR027417	-						-
rna-gnl|WGS:JAAWWR|g5640.t1_orf21136	453	61	230	IPR014001	-						-
rna-gnl|WGS:JAAWWR|g5640.t1_orf21136	453	28	226	IPR027417	-						-
rna-gnl|WGS:JAAWWR|g5640.t1_orf21136	453	48	242	IPR014001	-						-
rna-gnl|WGS:JAAWWR|g5640.t1_orf21136	453	54	209	IPR011545	GO:0003676(InterPro)|GO:0005524(InterPro)						-
rna-gnl|WGS:JAAWWR|g3936.t1_orf64830	526	357	517	IPR036918	-						-
rna-gnl|WGS:JAAWWR|g3936.t1_orf64830	526	249	261	IPR018209	GO:0004743(InterPro)|GO:0006096(InterPro)						-
rna-gnl|WGS:JAAWWR|g3936.t1_orf64830	526	33	515	IPR001697	GO:0000287(InterPro)|GO:0004743(InterPro)|GO:0006096(InterPro)|GO:0030955(InterPro)						-
rna-gnl|WGS:JAAWWR|g3936.t1_orf64830	526	102	203	IPR015806	GO:0004743(InterPro)|GO:0006096(InterPro)						-
rna-gnl|WGS:JAAWWR|g3936.t1_orf64830	526	221	235	IPR001697	GO:0000287(InterPro)|GO:0004743(InterPro)|GO:0006096(InterPro)|GO:0030955(InterPro)						-
rna-gnl|WGS:JAAWWR|g3936.t1_orf64830	526	347	363	IPR001697	GO:0000287(InterPro)|GO:0004743(InterPro)|GO:0006096(InterPro)|GO:0030955(InterPro)						-
rna-gnl|WGS:JAAWWR|g3936.t1_orf64830	526	278	302	IPR001697	GO:0000287(InterPro)|GO:0004743(InterPro)|GO:0006096(InterPro)|GO:0030955(InterPro)						-
rna-gnl|WGS:JAAWWR|g3936.t1_orf64830	526	91	107	IPR001697	GO:0000287(InterPro)|GO:0004743(InterPro)|GO:0006096(InterPro)|GO:0030955(InterPro)						-
rna-gnl|WGS:JAAWWR|g3936.t1_orf64830	526	303	327	IPR001697	GO:0000287(InterPro)|GO:0004743(InterPro)|GO:0006096(InterPro)|GO:0030955(InterPro)						-
rna-gnl|WGS:JAAWWR|g3936.t1_orf64830	526	328	346	IPR001697	GO:0000287(InterPro)|GO:0004743(InterPro)|GO:0006096(InterPro)|GO:0030955(InterPro)						-
rna-gnl|WGS:JAAWWR|g3936.t1_orf64830	526	251	277	IPR001697	GO:0000287(InterPro)|GO:0004743(InterPro)|GO:0006096(InterPro)|GO:0030955(InterPro)						-
rna-gnl|WGS:JAAWWR|g3936.t1_orf64830	526	32	518	IPR001697	GO:0000287(InterPro)|GO:0004743(InterPro)|GO:0006096(InterPro)|GO:0030955(InterPro)						-
rna-gnl|WGS:JAAWWR|g3936.t1_orf64830	526	102	202	IPR011037	-						-
rna-gnl|WGS:JAAWWR|g3936.t1_orf64830	526	370	511	IPR036918	-						-
rna-gnl|WGS:JAAWWR|g3936.t1_orf64830	526	33	369	IPR040442	-						-
rna-gnl|WGS:JAAWWR|g3936.t1_orf64830	526	30	374	IPR015813	GO:0003824(InterPro)						-
rna-gnl|WGS:JAAWWR|g3936.t1_orf64830	526	33	359	IPR015793	GO:0000287(InterPro)|GO:0004743(InterPro)|GO:0006096(InterPro)|GO:0030955(InterPro)						-
rna-gnl|WGS:JAAWWR|g3936.t1_orf64830	526	25	503	IPR001697	GO:0000287(InterPro)|GO:0004743(PANTHER)|GO:0004743(InterPro)|GO:0005737(PANTHER)|GO:0006096(PANTHER)|GO:0006096(InterPro)|GO:0030955(InterPro)						-
rna-gnl|WGS:JAAWWR|g3936.t1_orf64830	526	394	516	IPR015795	-						-
rna-gnl|WGS:JAAWWR|g246.t1_orf37689	236	143	153	IPR016130	GO:0016311(InterPro)						-
rna-gnl|WGS:JAAWWR|g246.t1_orf37689	236	48	203	IPR004861	-						-
rna-gnl|WGS:JAAWWR|g246.t1_orf37689	236	47	186	IPR029021	-						-
rna-gnl|WGS:JAAWWR|g246.t1_orf37689	236	127	157	IPR000387	GO:0016311(InterPro)						-
rna-gnl|WGS:JAAWWR|g246.t1_orf37689	236	46	197	IPR029021	-						-
rna-gnl|WGS:JAAWWR|g246.t1_orf37689	236	52	202	IPR020422	GO:0006470(InterPro)						-
rna-gnl|WGS:JAAWWR|g246.t1_orf37689	236	47	64	IPR020428	GO:0016791(InterPro)						-
rna-gnl|WGS:JAAWWR|g246.t1_orf37689	236	121	135	IPR020428	GO:0016791(InterPro)						-
rna-gnl|WGS:JAAWWR|g808.t1_orf60067	277	174	191	IPR002347	-						-
rna-gnl|WGS:JAAWWR|g808.t1_orf60067	277	127	143	IPR002347	-						-
rna-gnl|WGS:JAAWWR|g808.t1_orf60067	277	153	172	IPR002347	-						-
rna-gnl|WGS:JAAWWR|g808.t1_orf60067	277	11	28	IPR002347	-						-
rna-gnl|WGS:JAAWWR|g808.t1_orf60067	277	81	92	IPR002347	-						-
rna-gnl|WGS:JAAWWR|g808.t1_orf60067	277	133	141	IPR002347	-						-
rna-gnl|WGS:JAAWWR|g808.t1_orf60067	277	153	172	IPR002347	-						-
rna-gnl|WGS:JAAWWR|g808.t1_orf60067	277	81	92	IPR002347	-						-
rna-gnl|WGS:JAAWWR|g808.t1_orf60067	277	140	168	IPR020904	GO:0016491(InterPro)						-
rna-gnl|WGS:JAAWWR|g808.t1_orf60067	277	10	194	IPR002347	-						-
rna-gnl|WGS:JAAWWR|g808.t1_orf60067	277	10	268	IPR036291	-						-
rna-gnl|WGS:JAAWWR|g3935.t1_orf64788	485	10	374	IPR022703	-						-
rna-gnl|WGS:JAAWWR|g5355.t1_orf9350	490	426	436	IPR002401	GO:0004497(InterPro)|GO:0005506(InterPro)|GO:0016705(InterPro)|GO:0020037(InterPro)						-
rna-gnl|WGS:JAAWWR|g5355.t1_orf9350	490	299	325	IPR002401	GO:0004497(InterPro)|GO:0005506(InterPro)|GO:0016705(InterPro)|GO:0020037(InterPro)						-
rna-gnl|WGS:JAAWWR|g5355.t1_orf9350	490	436	459	IPR002401	GO:0004497(InterPro)|GO:0005506(InterPro)|GO:0016705(InterPro)|GO:0020037(InterPro)						-
rna-gnl|WGS:JAAWWR|g5355.t1_orf9350	490	279	296	IPR002401	GO:0004497(InterPro)|GO:0005506(InterPro)|GO:0016705(InterPro)|GO:0020037(InterPro)						-
rna-gnl|WGS:JAAWWR|g5355.t1_orf9350	490	343	361	IPR002401	GO:0004497(InterPro)|GO:0005506(InterPro)|GO:0016705(InterPro)|GO:0020037(InterPro)						-
rna-gnl|WGS:JAAWWR|g5355.t1_orf9350	490	384	408	IPR002401	GO:0004497(InterPro)|GO:0005506(InterPro)|GO:0016705(InterPro)|GO:0020037(InterPro)						-
rna-gnl|WGS:JAAWWR|g5355.t1_orf9350	490	171	189	IPR002401	GO:0004497(InterPro)|GO:0005506(InterPro)|GO:0016705(InterPro)|GO:0020037(InterPro)						-
rna-gnl|WGS:JAAWWR|g5355.t1_orf9350	490	429	438	IPR017972	GO:0005506(InterPro)|GO:0016705(InterPro)						-
rna-gnl|WGS:JAAWWR|g5355.t1_orf9350	490	24	489	IPR036396	GO:0004497(InterPro)|GO:0005506(InterPro)|GO:0016705(InterPro)|GO:0020037(InterPro)						-
rna-gnl|WGS:JAAWWR|g5355.t1_orf9350	490	36	483	IPR001128	GO:0004497(InterPro)|GO:0005506(InterPro)|GO:0016705(InterPro)|GO:0020037(InterPro)						-
rna-gnl|WGS:JAAWWR|g5355.t1_orf9350	490	290	307	IPR001128	GO:0004497(InterPro)|GO:0005506(InterPro)|GO:0016705(InterPro)|GO:0020037(InterPro)						-
rna-gnl|WGS:JAAWWR|g5355.t1_orf9350	490	427	436	IPR001128	GO:0004497(InterPro)|GO:0005506(InterPro)|GO:0016705(InterPro)|GO:0020037(InterPro)						-
rna-gnl|WGS:JAAWWR|g5355.t1_orf9350	490	344	355	IPR001128	GO:0004497(InterPro)|GO:0005506(InterPro)|GO:0016705(InterPro)|GO:0020037(InterPro)						-
rna-gnl|WGS:JAAWWR|g5355.t1_orf9350	490	436	447	IPR001128	GO:0004497(InterPro)|GO:0005506(InterPro)|GO:0016705(InterPro)|GO:0020037(InterPro)						-
rna-gnl|WGS:JAAWWR|g5355.t1_orf9350	490	18	490	IPR036396	GO:0004497(InterPro)|GO:0005506(InterPro)|GO:0016705(InterPro)|GO:0020037(InterPro)						-
rna-gnl|WGS:JAAWWR|g464.t1_orf45801	198	5	197	IPR037507	GO:0003735(PANTHER)|GO:0003735(InterPro)|GO:0005762(PANTHER)|GO:0005762(InterPro)						-
rna-gnl|WGS:JAAWWR|g464.t1_orf45801	198	16	185	IPR040922	-						-
rna-gnl|WGS:JAAWWR|g376.t1_orf42581	707	118	521	IPR002013	GO:0016791(InterPro)						-
rna-gnl|WGS:JAAWWR|g376.t1_orf42581	707	60	408	IPR002013	GO:0016791(InterPro)						-
rna-gnl|WGS:JAAWWR|g272.t1_orf38506	189	1	187	IPR013640	GO:0005768(PANTHER)|GO:0007034(PANTHER)						-
rna-gnl|WGS:JAAWWR|g272.t1_orf38506	189	5	186	IPR013640	-						-
rna-gnl|WGS:JAAWWR|g5761.t1_orf25237	556	42	316	IPR029058	-						-
rna-gnl|WGS:JAAWWR|g5761.t1_orf25237	556	368	549	IPR029058	-						-
rna-gnl|WGS:JAAWWR|g5761.t1_orf25237	556	54	263	IPR008758	GO:0006508(InterPro)|GO:0070008(InterPro)						-
rna-gnl|WGS:JAAWWR|g5761.t1_orf25237	556	61	237	IPR029058	-						-
rna-gnl|WGS:JAAWWR|g653.t1_orf53388	748	394	663	IPR011760	GO:0001522(InterPro)|GO:0003723(InterPro)|GO:0009451(InterPro)|GO:0009982(InterPro)						-
rna-gnl|WGS:JAAWWR|g653.t1_orf53388	748	253	432	IPR042214	-						-
rna-gnl|WGS:JAAWWR|g653.t1_orf53388	748	11	741	IPR001656	GO:0001522(InterPro)|GO:0003723(InterPro)|GO:0009451(InterPro)|GO:0009982(InterPro)						-
rna-gnl|WGS:JAAWWR|g653.t1_orf53388	748	465	736	IPR042214	-						-
rna-gnl|WGS:JAAWWR|g653.t1_orf53388	748	18	735	IPR001656	GO:0001522(PANTHER)|GO:0001522(InterPro)|GO:0003723(InterPro)|GO:0005634(PANTHER)|GO:0009451(InterPro)|GO:0009982(PANTHER)|GO:0009982(InterPro)						-
rna-gnl|WGS:JAAWWR|g653.t1_orf53388	748	259	735	IPR001656	GO:0001522(InterPro)|GO:0003723(InterPro)|GO:0009451(InterPro)|GO:0009982(InterPro)						-
rna-gnl|WGS:JAAWWR|g653.t1_orf53388	748	55	734	IPR020103	GO:0001522(InterPro)|GO:0003723(InterPro)|GO:0009451(InterPro)|GO:0009982(InterPro)						-
rna-gnl|WGS:JAAWWR|g653.t1_orf53388	748	263	732	IPR001656	GO:0001522(InterPro)|GO:0003723(InterPro)|GO:0009451(InterPro)|GO:0009982(InterPro)						-
rna-gnl|WGS:JAAWWR|g4068.t1_orf69832	422	76	258	IPR000195	-						-
rna-gnl|WGS:JAAWWR|g4068.t1_orf69832	422	78	220	IPR035969	-						-
rna-gnl|WGS:JAAWWR|g4068.t1_orf69832	422	201	313	IPR035969	-						-
rna-gnl|WGS:JAAWWR|g4068.t1_orf69832	422	39	398	IPR045913	GO:0005096(InterPro)|GO:0005096(PANTHER)|GO:0005789(PANTHER)|GO:0006888(PANTHER)|GO:0016192(InterPro)|GO:0043547(InterPro)						-
rna-gnl|WGS:JAAWWR|g4068.t1_orf69832	422	72	281	IPR000195	-						-
rna-gnl|WGS:JAAWWR|g4068.t1_orf69832	422	79	278	IPR000195	-						-
rna-gnl|WGS:JAAWWR|g135.t1_orf33303	523	147	174	IPR013860	-						-
rna-gnl|WGS:JAAWWR|g800.t1_orf59735	337	63	312	IPR016181	-						-
rna-gnl|WGS:JAAWWR|g800.t1_orf59735	337	128	336	IPR000182	GO:0016747(InterPro)						-
rna-gnl|WGS:JAAWWR|g800.t1_orf59735	337	250	306	IPR000182	GO:0016747(InterPro)						-
rna-gnl|WGS:JAAWWR|g4031.t1_orf68129	421	369	419	IPR007718	-						-
rna-gnl|WGS:JAAWWR|g338.t1_orf41162	784	2	626	IPR038014	GO:0031011(InterPro)|GO:0031011(PANTHER)						-
rna-gnl|WGS:JAAWWR|g276.t1_orf38652	272	184	223	IPR006012	GO:0005484(InterPro)|GO:0006886(InterPro)|GO:0016020(InterPro)						-
rna-gnl|WGS:JAAWWR|g276.t1_orf38652	272	25	233	IPR010989	GO:0016020(InterPro)|GO:0016192(InterPro)						-
rna-gnl|WGS:JAAWWR|g276.t1_orf38652	272	46	258	IPR045242	GO:0000149(PANTHER)|GO:0005484(PANTHER)|GO:0006886(PANTHER)|GO:0006896(PANTHER)|GO:0006906(PANTHER)|GO:0012505(PANTHER)|GO:0016021(PANTHER)|GO:0031201(PANTHER)|GO:0048278(PANTHER)						-
rna-gnl|WGS:JAAWWR|g276.t1_orf38652	272	215	266	IPR000727	-						-
rna-gnl|WGS:JAAWWR|g276.t1_orf38652	272	178	240	IPR000727	-						-
rna-gnl|WGS:JAAWWR|g276.t1_orf38652	272	173	240	IPR000727	-						-
rna-gnl|WGS:JAAWWR|g276.t1_orf38652	272	37	134	IPR006011	GO:0016020(InterPro)						-
rna-gnl|WGS:JAAWWR|g276.t1_orf38652	272	22	132	IPR006011	GO:0016020(InterPro)						-
rna-gnl|WGS:JAAWWR|g4045.t1_orf68930	351	7	351	IPR011829	GO:0016616(InterPro)|GO:0051287(InterPro)						-
rna-gnl|WGS:JAAWWR|g4045.t1_orf68930	351	10	351	IPR024084	-						-
rna-gnl|WGS:JAAWWR|g4045.t1_orf68930	351	9	351	IPR024084	-						-
rna-gnl|WGS:JAAWWR|g4004.t1_orf67168	525	2	515	IPR009348	-						-
rna-gnl|WGS:JAAWWR|g4004.t1_orf67168	525	2	523	IPR009348	GO:0005096(PANTHER)|GO:0005774(PANTHER)|GO:0010508(PANTHER)|GO:0097042(PANTHER)|GO:1904262(PANTHER)|GO:1990130(PANTHER)						-
rna-gnl|WGS:JAAWWR|g4196.t1_orf75072	3173	1944	2520	IPR009543	-						-
rna-gnl|WGS:JAAWWR|g4196.t1_orf75072	3173	6	3142	IPR026847	GO:0006623(PANTHER)|GO:0007005(PANTHER)|GO:0019898(PANTHER)|GO:0045053(PANTHER)|GO:0045324(PANTHER)						-
rna-gnl|WGS:JAAWWR|g4196.t1_orf75072	3173	591	826	IPR031642	-						-
rna-gnl|WGS:JAAWWR|g4196.t1_orf75072	3173	2769	2945	IPR031645	-						-
rna-gnl|WGS:JAAWWR|g4196.t1_orf75072	3173	1	3173	IPR017148	-						-
rna-gnl|WGS:JAAWWR|g4196.t1_orf75072	3173	2	115	IPR026854	-						-
rna-gnl|WGS:JAAWWR|g4196.t1_orf75072	3173	139	376	IPR031646	-						-
rna-gnl|WGS:JAAWWR|g4196.t1_orf75072	3173	3042	3148	IPR049424	-						-
rna-gnl|WGS:JAAWWR|g125.t1_orf32886	2411	102	212	IPR006047	GO:0005975(InterPro)						-
rna-gnl|WGS:JAAWWR|g125.t1_orf32886	2411	1162	1366	IPR013534	-						-
rna-gnl|WGS:JAAWWR|g125.t1_orf32886	2411	97	580	IPR017853	-						-
rna-gnl|WGS:JAAWWR|g125.t1_orf32886	2411	68	562	IPR006047	GO:0005975(InterPro)						-
rna-gnl|WGS:JAAWWR|g5199.t1_orf3956	344	88	182	IPR001763	-						-
rna-gnl|WGS:JAAWWR|g5199.t1_orf3956	344	39	200	IPR036873	-						-
rna-gnl|WGS:JAAWWR|g5199.t1_orf3956	344	39	339	IPR045078	GO:0004792(PANTHER)|GO:0005739(PANTHER)|GO:0016783(InterPro)						-
rna-gnl|WGS:JAAWWR|g5199.t1_orf3956	344	201	337	IPR036873	-						-
rna-gnl|WGS:JAAWWR|g5199.t1_orf3956	344	210	335	IPR001763	-						-
rna-gnl|WGS:JAAWWR|g5199.t1_orf3956	344	43	179	IPR001763	-						-
rna-gnl|WGS:JAAWWR|g5199.t1_orf3956	344	220	333	IPR036873	-						-
rna-gnl|WGS:JAAWWR|g5199.t1_orf3956	344	39	195	IPR036873	-						-
rna-gnl|WGS:JAAWWR|g5199.t1_orf3956	344	221	331	IPR001763	-						-
rna-gnl|WGS:JAAWWR|g5199.t1_orf3956	344	220	338	IPR001763	-						-
rna-gnl|WGS:JAAWWR|g207.t1_orf36295	469	216	455	IPR023213	-						-
rna-gnl|WGS:JAAWWR|g207.t1_orf36295	469	4	178	IPR023213	-						-
rna-gnl|WGS:JAAWWR|g5126.t1_orf449	514	21	468	IPR036259	-						-
rna-gnl|WGS:JAAWWR|g5126.t1_orf449	514	11	471	IPR036259	-						-
rna-gnl|WGS:JAAWWR|g5126.t1_orf449	514	320	337	IPR005829	GO:0016020(InterPro)|GO:0022857(InterPro)|GO:0055085(InterPro)						-
rna-gnl|WGS:JAAWWR|g5126.t1_orf449	514	12	463	IPR003663	GO:0016020(InterPro)|GO:0022857(InterPro)|GO:0055085(InterPro)						-
rna-gnl|WGS:JAAWWR|g5126.t1_orf449	514	21	467	IPR005828	GO:0016020(InterPro)|GO:0022857(InterPro)|GO:0055085(InterPro)						-
rna-gnl|WGS:JAAWWR|g5126.t1_orf449	514	276	286	IPR003663	GO:0016020(InterPro)|GO:0022857(InterPro)|GO:0055085(InterPro)						-
rna-gnl|WGS:JAAWWR|g5126.t1_orf449	514	366	387	IPR003663	GO:0016020(InterPro)|GO:0022857(InterPro)|GO:0055085(InterPro)						-
rna-gnl|WGS:JAAWWR|g5126.t1_orf449	514	389	401	IPR003663	GO:0016020(InterPro)|GO:0022857(InterPro)|GO:0055085(InterPro)						-
rna-gnl|WGS:JAAWWR|g5126.t1_orf449	514	27	37	IPR003663	GO:0016020(InterPro)|GO:0022857(InterPro)|GO:0055085(InterPro)						-
rna-gnl|WGS:JAAWWR|g5126.t1_orf449	514	114	133	IPR003663	GO:0016020(InterPro)|GO:0022857(InterPro)|GO:0055085(InterPro)						-
rna-gnl|WGS:JAAWWR|g5126.t1_orf449	514	19	456	IPR020846	GO:0022857(InterPro)						-
rna-gnl|WGS:JAAWWR|g5126.t1_orf449	514	119	144	IPR005829	GO:0016020(InterPro)|GO:0022857(InterPro)|GO:0055085(InterPro)						-
rna-gnl|WGS:JAAWWR|g4045.t1_orf68949	693	221	295	IPR007219	GO:0003677(InterPro)|GO:0006351(InterPro)|GO:0008270(InterPro)						-
rna-gnl|WGS:JAAWWR|g4045.t1_orf68949	693	108	289	IPR007219	GO:0003677(InterPro)|GO:0006351(InterPro)|GO:0008270(InterPro)						-
rna-gnl|WGS:JAAWWR|g5145.t1_orf1459	306	26	291	IPR023395	-						-
rna-gnl|WGS:JAAWWR|g5145.t1_orf1459	306	28	105	IPR018108	-						-
rna-gnl|WGS:JAAWWR|g5145.t1_orf1459	306	116	206	IPR018108	-						-
rna-gnl|WGS:JAAWWR|g5145.t1_orf1459	306	214	297	IPR018108	-						-
rna-gnl|WGS:JAAWWR|g5145.t1_orf1459	306	26	300	IPR023395	-						-
rna-gnl|WGS:JAAWWR|g5145.t1_orf1459	306	213	296	IPR018108	-						-
rna-gnl|WGS:JAAWWR|g5145.t1_orf1459	306	20	104	IPR018108	-						-
rna-gnl|WGS:JAAWWR|g5145.t1_orf1459	306	112	203	IPR018108	-						-
rna-gnl|WGS:JAAWWR|g5184.t1_orf2976	453	206	453	IPR023213	-						-
rna-gnl|WGS:JAAWWR|g5184.t1_orf2976	453	9	410	IPR023213	-						-
rna-gnl|WGS:JAAWWR|g3983.t1_orf66409	288	3	111	IPR042527	-						-
rna-gnl|WGS:JAAWWR|g3983.t1_orf66409	288	14	287	IPR007239	GO:0000045(PANTHER)|GO:0000422(PANTHER)|GO:0005737(InterPro)|GO:0006501(PANTHER)|GO:0006914(InterPro)|GO:0006995(PANTHER)|GO:0019776(PANTHER)|GO:0034045(PANTHER)|GO:0034274(PANTHER)|GO:0044804(PANTHER)						-
rna-gnl|WGS:JAAWWR|g3983.t1_orf66409	288	117	173	IPR048940	-						-
rna-gnl|WGS:JAAWWR|g3983.t1_orf66409	288	13	100	IPR048939	-						-
rna-gnl|WGS:JAAWWR|g3983.t1_orf66409	288	180	284	IPR048318	-						-
rna-gnl|WGS:JAAWWR|g3983.t1_orf66409	288	116	166	IPR042526	-						-
rna-gnl|WGS:JAAWWR|g5503.t1_orf15393	596	461	596	IPR015422	-						-
rna-gnl|WGS:JAAWWR|g5503.t1_orf15393	596	398	412	IPR000277	GO:0019346(InterPro)|GO:0030170(InterPro)						-
rna-gnl|WGS:JAAWWR|g5503.t1_orf15393	596	267	588	IPR000277	GO:0019346(InterPro)|GO:0030170(InterPro)						-
rna-gnl|WGS:JAAWWR|g5503.t1_orf15393	596	272	590	IPR015424	-						-
rna-gnl|WGS:JAAWWR|g5503.t1_orf15393	596	231	456	IPR015421	-						-
rna-gnl|WGS:JAAWWR|g5209.t1_orf4279	709	24	87	IPR000253	GO:0005515(InterPro)						-
rna-gnl|WGS:JAAWWR|g5209.t1_orf4279	709	234	363	IPR043014	-						-
rna-gnl|WGS:JAAWWR|g5209.t1_orf4279	709	241	362	IPR032429	-						-
rna-gnl|WGS:JAAWWR|g5209.t1_orf4279	709	24	104	IPR000253	GO:0005515(InterPro)						-
rna-gnl|WGS:JAAWWR|g5209.t1_orf4279	709	1	699	IPR040227	GO:0000724(PANTHER)|GO:0003684(PANTHER)|GO:0006302(InterPro)|GO:0007095(PANTHER)|GO:0007095(InterPro)|GO:0030870(InterPro)|GO:0030870(PANTHER)|GO:0032508(PANTHER)						-
rna-gnl|WGS:JAAWWR|g5209.t1_orf4279	709	11	119	IPR008984	GO:0005515(InterPro)						-
rna-gnl|WGS:JAAWWR|g5684.t1_orf22479	401	15	382	IPR038770	-						-
rna-gnl|WGS:JAAWWR|g5684.t1_orf22479	401	8	391	IPR016833	-						-
rna-gnl|WGS:JAAWWR|g5684.t1_orf22479	401	19	375	IPR016833	-						-
rna-gnl|WGS:JAAWWR|g5684.t1_orf22479	401	5	383	IPR016833	GO:0005886(PANTHER)						-
rna-gnl|WGS:JAAWWR|g395.t1_orf43225	422	7	407	IPR009600	GO:0016020(InterPro)|GO:0016255(PANTHER)|GO:0016255(InterPro)|GO:0042765(PANTHER)|GO:0042765(InterPro)						-
rna-gnl|WGS:JAAWWR|g4235.t1_orf77046	428	33	423	IPR015424	-						-
rna-gnl|WGS:JAAWWR|g4235.t1_orf77046	428	40	419	IPR004839	GO:0009058(InterPro)|GO:0030170(InterPro)						-
rna-gnl|WGS:JAAWWR|g4235.t1_orf77046	428	23	427	IPR015422	-						-
rna-gnl|WGS:JAAWWR|g4235.t1_orf77046	428	58	311	IPR015421	-						-
rna-gnl|WGS:JAAWWR|g4194.t1_orf74911	775	54	768	IPR045211	GO:0000390(InterPro)|GO:0000390(PANTHER)|GO:0071008(PANTHER)						-
rna-gnl|WGS:JAAWWR|g4194.t1_orf74911	775	83	129	IPR000467	GO:0003676(InterPro)						-
rna-gnl|WGS:JAAWWR|g4194.t1_orf74911	775	81	127	IPR000467	GO:0003676(InterPro)						-
rna-gnl|WGS:JAAWWR|g4194.t1_orf74911	775	84	126	IPR000467	GO:0003676(InterPro)						-
rna-gnl|WGS:JAAWWR|g4194.t1_orf74911	775	312	596	IPR022783	-						-
rna-gnl|WGS:JAAWWR|g5430.t1_orf12989	1114	467	697	IPR002641	GO:0006629(InterPro)						-
rna-gnl|WGS:JAAWWR|g5430.t1_orf12989	1114	467	698	IPR002641	GO:0006629(InterPro)						-
rna-gnl|WGS:JAAWWR|g5430.t1_orf12989	1114	465	779	IPR016035	-						-
rna-gnl|WGS:JAAWWR|g572.t1_orf50287	516	268	511	IPR028565	-						-
rna-gnl|WGS:JAAWWR|g572.t1_orf50287	516	5	141	IPR011012	-						-
rna-gnl|WGS:JAAWWR|g572.t1_orf50287	516	268	509	IPR036168	-						-
rna-gnl|WGS:JAAWWR|g572.t1_orf50287	516	1	515	IPR027059	GO:0006888(PANTHER)|GO:0006890(InterPro)|GO:0006890(PANTHER)|GO:0030126(InterPro)|GO:0030126(PANTHER)|GO:0051645(PANTHER)						-
rna-gnl|WGS:JAAWWR|g572.t1_orf50287	516	275	516	IPR028565	-						-
rna-gnl|WGS:JAAWWR|g572.t1_orf50287	516	8	134	IPR022775	-						-
rna-gnl|WGS:JAAWWR|g5504.t1_orf15469	1095	609	805	IPR035369	-						-
rna-gnl|WGS:JAAWWR|g5504.t1_orf15469	1095	162	303	IPR035082	-						-
rna-gnl|WGS:JAAWWR|g5504.t1_orf15469	1095	966	1093	IPR035371	-						-
rna-gnl|WGS:JAAWWR|g5504.t1_orf15469	1095	41	1093	IPR005554	GO:0006364(PANTHER)|GO:0006409(PANTHER)|GO:0032040(PANTHER)|GO:0032545(PANTHER)|GO:0034456(PANTHER)						-
rna-gnl|WGS:JAAWWR|g5504.t1_orf15469	1095	807	964	IPR035370	-						-
rna-gnl|WGS:JAAWWR|g5504.t1_orf15469	1095	307	446	IPR035367	-						-
rna-gnl|WGS:JAAWWR|g5504.t1_orf15469	1095	471	595	IPR035368	-						-
rna-gnl|WGS:JAAWWR|g5613.t1_orf20116	174	88	145	IPR039899	-						-
rna-gnl|WGS:JAAWWR|g501.t1_orf47449	401	120	399	IPR029063	-						-
rna-gnl|WGS:JAAWWR|g501.t1_orf47449	401	174	271	IPR013216	GO:0008757(InterPro)						-
rna-gnl|WGS:JAAWWR|g501.t1_orf47449	401	110	335	IPR029063	-						-
rna-gnl|WGS:JAAWWR|g5350.t1_orf9133	275	24	105	IPR036249	-						-
rna-gnl|WGS:JAAWWR|g5350.t1_orf9133	275	24	99	IPR004045	-						-
rna-gnl|WGS:JAAWWR|g5350.t1_orf9133	275	190	257	IPR036282	-						-
rna-gnl|WGS:JAAWWR|g5350.t1_orf9133	275	14	105	IPR004045	-						-
rna-gnl|WGS:JAAWWR|g427.t1_orf44466	1138	882	1053	IPR040623	-						-
rna-gnl|WGS:JAAWWR|g427.t1_orf44466	1138	436	882	IPR011989	-						-
rna-gnl|WGS:JAAWWR|g427.t1_orf44466	1138	1	1135	IPR016642	GO:0000502(InterPro)|GO:0030234(InterPro)|GO:0042176(InterPro)						-
rna-gnl|WGS:JAAWWR|g427.t1_orf44466	1138	610	640	IPR002015	-						-
rna-gnl|WGS:JAAWWR|g427.t1_orf44466	1138	6	119	IPR048570	-						-
rna-gnl|WGS:JAAWWR|g427.t1_orf44466	1138	196	435	IPR048570	-						-
rna-gnl|WGS:JAAWWR|g427.t1_orf44466	1138	742	775	IPR004155	-						-
rna-gnl|WGS:JAAWWR|g427.t1_orf44466	1138	708	739	IPR004155	-						-
rna-gnl|WGS:JAAWWR|g427.t1_orf44466	1138	639	669	IPR004155	-						-
rna-gnl|WGS:JAAWWR|g427.t1_orf44466	1138	12	833	IPR016024	-						-
rna-gnl|WGS:JAAWWR|g335.t1_orf41074	124	76	114	IPR027437	-						-
rna-gnl|WGS:JAAWWR|g335.t1_orf41074	124	60	112	IPR001892	GO:0003723(InterPro)|GO:0003735(InterPro)|GO:0005840(InterPro)|GO:0006412(InterPro)						-
rna-gnl|WGS:JAAWWR|g335.t1_orf41074	124	2	119	IPR010979	GO:0003676(InterPro)						-
rna-gnl|WGS:JAAWWR|g335.t1_orf41074	124	92	105	IPR018269	GO:0003723(InterPro)|GO:0003735(InterPro)|GO:0005840(InterPro)|GO:0006412(InterPro)						-
rna-gnl|WGS:JAAWWR|g335.t1_orf41074	124	1	124	IPR001892	GO:0003723(InterPro)|GO:0003735(InterPro)|GO:0005840(InterPro)|GO:0006412(InterPro)						-
rna-gnl|WGS:JAAWWR|g4120.t1_orf72024	958	184	411	IPR003000	GO:0070403(InterPro)						-
rna-gnl|WGS:JAAWWR|g4120.t1_orf72024	958	159	460	IPR026590	-						-
rna-gnl|WGS:JAAWWR|g4120.t1_orf72024	958	684	916	IPR029063	-						-
rna-gnl|WGS:JAAWWR|g4120.t1_orf72024	958	159	474	IPR029035	-						-
rna-gnl|WGS:JAAWWR|g4120.t1_orf72024	958	799	805	IPR002052	GO:0003676(InterPro)|GO:0008168(InterPro)|GO:0032259(InterPro)						-
rna-gnl|WGS:JAAWWR|g4120.t1_orf72024	958	691	808	IPR000241	-						-
rna-gnl|WGS:JAAWWR|g4120.t1_orf72024	958	193	382	IPR026591	-						-
rna-gnl|WGS:JAAWWR|g4120.t1_orf72024	958	461	949	IPR016691	GO:0160102(InterPro)						-
rna-gnl|WGS:JAAWWR|g4120.t1_orf72024	958	690	883	IPR029063	-						-
rna-gnl|WGS:JAAWWR|g5341.t1_orf8809	113	9	111	IPR012677	-						-
rna-gnl|WGS:JAAWWR|g5341.t1_orf8809	113	13	103	IPR035979	GO:0003676(InterPro)						-
rna-gnl|WGS:JAAWWR|g5341.t1_orf8809	113	19	101	IPR000504	GO:0003723(InterPro)						-
rna-gnl|WGS:JAAWWR|g334.t1_orf41049	489	190	204	IPR020472	-						-
rna-gnl|WGS:JAAWWR|g334.t1_orf41049	489	145	159	IPR020472	-						-
rna-gnl|WGS:JAAWWR|g334.t1_orf41049	489	402	416	IPR020472	-						-
rna-gnl|WGS:JAAWWR|g334.t1_orf41049	489	145	167	IPR001680	GO:0005515(InterPro)						-
rna-gnl|WGS:JAAWWR|g334.t1_orf41049	489	172	212	IPR001680	GO:0005515(InterPro)						-
rna-gnl|WGS:JAAWWR|g334.t1_orf41049	489	14	484	IPR028599	GO:0042254(InterPro)						-
rna-gnl|WGS:JAAWWR|g334.t1_orf41049	489	106	489	IPR015943	GO:0005515(InterPro)						-
rna-gnl|WGS:JAAWWR|g334.t1_orf41049	489	402	416	IPR019775	-						-
rna-gnl|WGS:JAAWWR|g334.t1_orf41049	489	20	84	IPR012972	-						-
rna-gnl|WGS:JAAWWR|g334.t1_orf41049	489	295	337	IPR001680	GO:0005515(InterPro)						-
rna-gnl|WGS:JAAWWR|g334.t1_orf41049	489	221	262	IPR001680	GO:0005515(InterPro)						-
rna-gnl|WGS:JAAWWR|g334.t1_orf41049	489	382	424	IPR001680	GO:0005515(InterPro)						-
rna-gnl|WGS:JAAWWR|g334.t1_orf41049	489	288	328	IPR001680	GO:0005515(InterPro)						-
rna-gnl|WGS:JAAWWR|g334.t1_orf41049	489	375	415	IPR001680	GO:0005515(InterPro)						-
rna-gnl|WGS:JAAWWR|g334.t1_orf41049	489	214	253	IPR001680	GO:0005515(InterPro)						-
rna-gnl|WGS:JAAWWR|g334.t1_orf41049	489	105	158	IPR001680	GO:0005515(InterPro)						-
rna-gnl|WGS:JAAWWR|g334.t1_orf41049	489	331	369	IPR001680	GO:0005515(InterPro)						-
[truncated: 79,576 more rows]
