# Supplementary material for: Aspergillus terreus sectorization: a morphological phenomenon shedding light on amphotericin B resistance mechanism
Source: mBio. 2025 Feb 25;16(4):e03926-24. doi: 10.1128/mbio.03926-24 (PMC11980562; doi:10.1128/mbio.03926-24)
Supplement: File S3 — Numerical data used in table and figures. [file mbio.03926-24-s0003.xlsx]

## Sheet: FIG2
		ATSec			WT
Raw data of spore count of WT and ATSec across different media per ml	Media	1st	2nd	3rd	1st	2nd	3rd
	AMM	149000	137000	96000	269000000	279000000	233000000
	ACM	23900000	28900000	20900000	289000000	269000000	210000000
	SAB	3990000	4990000	3690000	40900000	39900000	43200000
Raw data of spore count of WT and ATSec across different media per cm		ATSec			WT
	Media	1st	2nd	3rd	1st	2nd	3rd			P value by paired t test among average of spore counts
	AMM	95451.6	87764.3	61499	1.72325e+08	1.78732e+08	1.49263e+08		AMM	0.0029
	ACM	1.53107e+07	1.85138e+07	1.33889e+07	1.85138e+08	1.72325e+08	1.34529e+08		ACM	0.0092
	SAB	2.55605e+06	3.19667e+06	2.36387e+06	2.62012e+07	2.55605e+07	2.76746e+07		SAB	0.0013
FIG 2. Comparison of sporulation of A. terreus wild-type (WT) versus A. terreus sector (ATSec)

## Sheet: FIG3
Strain
WT		Experiment 1						Experiment 2
	Time Intervals	1st		2nd		3rd		1st		2nd		3rd			Mean	Median				Log-rank (Mantel-Cox) test
	24	9	10	10	10	9	10	10	10	9	10	10	10		9.75	10				WT vs. ATSec Median	0.5853	ns
	48	4	3	4	4	3	5	9	9	8	10	7	9		6.25	6				WT vs. ATSec Mean	0.5893	ns
	72	2	0	2	4	2	1	5	4	3	3	4	4		2.83333	3
	96	1	0	0	3	1	0	1	2	2	3	2	2		1.41667	1.5
	120	0	0	0	3	0	0	0	1	1	2	2	2		0.916667	0.5
ATSec	24	9	9	10	10	9	9	9	8	9	9	10	10		9.25	9
	48	3	3	4	2	3	5	8	8	9	8	7	8		5.66667	6
	72	0	1	1	0	3	3	4	4	3	3	3	2		2.25	3
	96	0	0	0	0	0	0	1	1	1	1	2	1		0.583333	0.5
	120	0	0	0	0	0	0	1	0	0	1	2	1		0.416667	0
IPS	24	10	10	10	10	10	10	10	10	10	10	10	10		10	10
	48	10	10	10	10	10	10	10	10	10	10	10	10		10	10
	72	10	10	10	10	10	10	10	10	10	10	10	9		9.91667	10
	96	10	10	10	10	10	10	10	10	10	10	10	9		9.91667	10
	120	8	10	9	8	10	9	10	10	9	9	10	9		9.25	9
Untouched	24	10	10	10	10	10	10	10	10	10	10	10	10		10	10
	48	10	10	10	10	10	10	10	10	9	10	10	10		9.91667	10
	72	10	10	10	10	10	10	10	10	9	10	10	9		9.83333	10
	96	10	10	10	10	10	10	10	9	10	10	10	9		9.83333	10
	120	10	9	10	10	9	10	10	8	9	10	9	10		9.5	10
FIG 3. Median survival curves of A. terreus wild-type (WT) versus A. terreus sector (ATSec)

## Sheet: FIG4
Condition	Mapping Rate
	WT	ATSec
control_1h_1	66.9	61.7
control_1h_2	67	65.2
control_1h_3	67.2	62.4
control_4h_1	67.2	59.5
control_4h_2	66.6	60.2
control_4h_3	66.1	60.4
treated_1h_1	65.8	62.2
treated_1h_2	65.6	65.1
treated_1h_3	66.5	64
treated_4h_1	65.8	62.6
treated_4h_2	67.5	62.5
treated_4h_3	65.4	62.9
FIG 4. Mean Mapping Rates

## Sheet: FIG5
InterPro	Benjamini-Hochberg, base mean >36	Benjamini-Hochberg, base mean >100	Benjamini-Yekutieli, base mean >36	Benjamini-Yekutieli, base mean >100
HAD superfamily	0.0147319	0.0039999	>0.05	0.0318053
HAD-like superfamily	0.0147319	0.00181435	>0.05	0.0144268
P-type ATPase	0.0147319	0.0039999	>0.05	0.0318053
P-type ATPase, A domain superfamily	0.0147319	0.0039999	>0.05	0.0318053
P-type ATPase, cytoplasmic domain N	0.0147319	0.0039999	>0.05	0.0318053
P-type ATPase, haloacid dehalogenase domain	>0.05	0.0191258	>0.05	>0.05
P-type ATPase, phosphorylation site	0.0147319	0.0039999	>0.05	0.0318053
P-type ATPase, transmembrane domain superfamily	0.0147319	0.0039999	>0.05	0.0318053
Gene Ontology	Benjamini-Hochberg, base mean >36	Benjamini-Hochberg, base mean >100	Benjamini-Yekutieli, base mean >36	Benjamini-Yekutieli, base mean >100
GO:0005215: transporter activity	0.0190453	0.00662503	>0.05	>0.05
GO:0005886: plasma membrane	>0.05	0.0392484	>0.05	>0.05
GO:0016491: oxidoreductase activity	0.0276693	>0.05	>0.05	>0.05
GO:0019829: ATPase-coupled monoatomic cation transmembrane transporter activity	0.0190453	0.00828646	>0.05	>0.05
GO:0031505: fungal-type cell wall organization	>0.05	0.0212002	>0.05	>0.05
FIG 5. IDs enriched in over-expressed genes

## Sheet: FIG6
InterPro	Benjamini-Hochberg, base mean >36	Benjamini-Hochberg, base mean >100	Benjamini-Yekutieli, base mean >36	Benjamini-Yekutieli, base mean >100
Amino acid/polyamine transporter I	0.00217038	0.000952824	0.0173988	0.00757641
ATP-dependent RNA helicase DEAD-box, conserved site	0.0212182	0.0113542	>0.05	>0.05
DEAD/DEAH box helicase domain	0.0222991	0.0113542	>0.05	>0.05
Helicase superfamily 1/2, ATP-binding domain	0.0147319	0.0039999	>0.05	0.0318053
Helicase, C-terminal domain-like	0.0147319	0.0039999	>0.05	0.0318053
Gene Ontology	Benjamini-Hochberg, base mean >36	Benjamini-Hochberg, base mean >100	Benjamini-Yekutieli, base mean >36	Benjamini-Yekutieli, base mean >100
GO:0000462: maturation of SSU-rRNA from tricistronic rRNA transcript (SSU-rRNA, 5.8S rRNA, LSU-rRNA)	0.00031198	0.000150689	0.0024064	0.00115456
GO:0003723: RNA binding	>0.05	0.0241423	>0.05	>0.05
GO:0003724: RNA helicase activity	0.00126063	0.000617068	0.00972359	0.00472789
GO:0005730: nucleolus	2.0003e-16	1.34448e-17	1.54289e-15	1.03012e-16
GO:0005789: endoplasmic reticulum membrane	>0.05	0.0337521	>0.05	>0.05
GO:0006364: rRNA processing	6.46758e-05	2.39783e-05	0.000498864	0.000183718
GO:0016020: membrane	0.00126063	0.00026717	0.00972359	0.00204702
GO:0022857: transmembrane transporter activity	0.00209922	0.0212002	0.0161919	>0.05
GO:0030687: preribosome, large subunit precursor	0.00815562	0.00539473	>0.05	0.0413337
GO:0032040: small-subunit processome	0.00458435	0.0026046	0.0353604	0.0199561
GO:0042254: ribosome biogenesis	1.99526e-05	8.66017e-06	0.000153901	6.6353e-05
GO:0055085: transmembrane transport	0.0137282	>0.05	>0.05	>0.05
FIG 6. IDs enriched in under-expressed genes

## Sheet: FIG7 Mutations
InterPro	ACP-like superfamily	AMP-binding enzyme, C-terminal domain superfamily	AMP-binding, conserved site	AMP-dependent synthetase/ligase domain	ANL, N-terminal domain	Acyl transferase	Acyl transferase domain superfamily	Acyl transferase/acyl hydrolase/lysophospholipase	Alpha/Beta hydrolase fold	Ankyrin repeat	Ankyrin repeat-containing domain superfamily	Beta-ketoacyl synthase, C-terminal	Beta-ketoacyl synthase, N-terminal	Beta-ketoacyl synthase, active site	Carboxylesterase type B, active site	Carboxylesterase, type B	Condensation domain	Cytochrome P450	Cytochrome P450 superfamily	Cytochrome P450, E-class, group I	Cytochrome P450, conserved site	FAD-binding domain	FAD/NAD(P)-binding domain superfamily	Fatty acyl-coenzyme A reductase, NAD-binding domain	Fibronectin type III-like domain	Galactose-binding-like domain superfamily	Glycoside hydrolase family 3 C-terminal domain	Glycoside hydrolase family 3 C-terminal domain superfamily	Glycoside hydrolase superfamily	Glycoside hydrolase, family 3, N-terminal	Glycoside hydrolase, family 3, N-terminal domain superfamily	Heterokaryon incompatibility	Immunoglobulin-like fold	MFS transporter superfamily	Major facilitator superfamily	Major facilitator superfamily domain	Major facilitator, sugar transporter-like	Malonyl-CoA ACP transacylase, ACP-binding	P-loop containing nucleoside triphosphate hydrolase	Phosphopantetheine attachment site	Phosphopantetheine binding ACP domain	Polyketide synthase, C-terminal extension	Polyketide synthase, beta-ketoacyl synthase domain	Polyketide synthase, dehydratase domain	Polyketide synthase, dehydratase domain superfamily	Polyketide synthase, dehydratase domain, C-terminal	Polyketide synthase, dehydratase domain, N-terminal	Polyketide synthase, ketoreductase domain	Polyketide synthase, phosphopantetheine-binding domain
no_cutoff: adj p	1.0441e-05	0.000333042	0.000871128	0.000145184	0.00166226	0.00130136	0.00287898	>0.05	0.003671	0.00340597	0.00231875	0.00023264	0.000333042	0.0121935	0.0029637	0.00106221	>0.05	9.2006e-05	9.2006e-05	0.000204274	0.00110389	0.000367468	5.15892e-08	>0.05	0.0482392	0.0256882	0.0482392	0.0152365	4.97611e-10	0.00925487	0.00925487	0.00720977	0.0136754	4.37175e-42	5.89787e-30	1.0456e-35	1.65713e-08	0.000998031	0.00585992	>0.05	1.24452e-06	0.00544236	0.000531729	0.000998031	0.000145184	0.00106221	0.000333042	0.000998031	0.000461434
qual5: adj p	1.86527e-07	9.45645e-05	0.00028096	7.21465e-05	0.000448199	0.000326561	0.000792636	>0.05	0.022442	0.00225937	0.00126827	5.15646e-05	7.51859e-05	0.00476044	0.00705083	0.00197817	0.0303684	0.000194428	0.000194428	0.000317556	0.00484382	5.15646e-05	3.64535e-09	0.0303684	0.0232908	0.0251915	0.0232908	0.00705083	1.82892e-10	0.00398412	0.00398412	0.0232908	0.00398412	3.82657e-41	1.26346e-29	7.67012e-35	9.40469e-08	0.000264212	0.00390851	0.0232908	1.88951e-08	0.00225937	0.000125508	0.000317556	3.31112e-05	0.000317556	9.80452e-05	0.000317556	2.81325e-05
qual10: adj p	2.94484e-08	4.78591e-06	6.1553e-06	2.96967e-06	6.30678e-05	5.55117e-05	0.000128542	0.0387217	0.0451159	0.00455989	0.00865371	6.10241e-06	8.30976e-06	0.00142419	>0.05	>0.05	0.0100244	1.07125e-05	1.07125e-05	5.55117e-05	0.00142363	2.11405e-07	2.30194e-10	0.0114385	0.0100244	0.0211546	0.0100244	0.00259117	2.30194e-10	0.00138629	0.00138629	0.0205656	0.00217208	6.15293e-42	7.76608e-30	1.28837e-33	2.11405e-07	4.02833e-05	0.00140837	0.00561131	2.62859e-09	0.000792447	1.51919e-05	7.03332e-05	4.00031e-06	6.23149e-05	1.71992e-05	7.03332e-05	8.30976e-06
qual15: adj p	9.60892e-08	7.43023e-05	1.81005e-05	1.10862e-05	0.000272015	7.21194e-05	0.000168736	0.013838	0.0191354	0.00141883	0.0011467	8.77413e-06	1.07651e-05	0.000530758	0.0320859	0.0221219	0.0144477	3.42273e-05	3.42273e-05	0.000315441	0.000530758	1.04328e-05	5.45506e-08	0.00110798	0.0282254	0.0245609	0.0282254	0.00733627	2.14798e-06	0.0033999	0.0033999	0.0245609	0.0320859	2.25059e-37	5.6352e-26	3.10468e-30	2.73057e-06	5.76067e-05	0.000315441	0.0346133	1.15712e-08	0.00256566	2.00545e-05	0.000272015	6.85105e-06	0.000132156	5.76067e-05	0.00167327	2.49541e-05
qual20: adj p	2.38718e-07	0.000145379	3.84447e-05	1.92715e-05	0.000361277	0.000146782	0.000302439	0.0141436	>0.05	0.000361277	0.000297817	1.92715e-05	2.2294e-05	0.000297817	>0.05	0.0421066	0.00680616	0.000936666	0.000936666	0.00275181	0.000918867	0.000417876	4.70354e-06	0.000548581	0.0174863	0.0352676	0.0174863	0.00401218	2.97454e-06	0.00186101	0.00186101	0.0367825	0.0371699	1.11714e-32	2.23772e-22	5.27382e-26	2.35222e-05	0.000136653	0.00840323	0.0171702	3.32506e-08	0.00840323	3.89042e-05	0.000907584	1.73573e-05	0.000347786	0.000224711	0.00479553	0.000131547
qual25: adj p	7.64497e-07	0.000256331	0.000121197	3.93608e-05	0.000522408	0.000277362	0.000522408	0.0261014	0.024231	0.000256331	0.000180534	0.000174552	0.000174552	0.00359616	0.0410124	0.0209456	0.0108966	0.00509045	0.00509045	0.00828302	0.0133577	0.000174552	2.95975e-06	0.000320663	0.0108966	0.00575678	0.0108966	0.00275532	2.18806e-06	0.00122875	0.00122875	0.0392459	0.0133577	1.47342e-30	2.56879e-21	5.15495e-24	6.82818e-05	0.000271605	0.0120941	0.0164071	4.43506e-07	0.02154	0.000277529	0.0118909	0.000174552	0.000896554	0.00347702	0.0118909	0.000174552
qual30: adj p	4.95503e-07	0.000375472	0.00013529	6.02746e-05	0.000789895	0.000211124	0.000401694	0.0226679	0.00599007	0.000166814	0.000121792	0.000121792	0.000121792	0.00322295	0.0359464	0.0194046	0.00934705	0.00361483	0.00361483	0.00599007	0.0108401	0.000121792	1.50843e-06	0.000258185	0.0359464	0.00480643	0.0359464	0.0104852	1.48146e-05	0.00526604	0.00526604	>0.05	0.025313	3.03971e-30	4.27609e-21	5.14704e-24	4.06781e-05	0.000210292	0.0358118	0.0143357	3.4957e-07	0.0203518	0.000211124	0.0104852	0.000121792	0.000719311	0.00314943	0.0104852	0.000121792
qual35: adj p	4.50605e-06	0.00088277	0.000864034	0.000296227	0.00372139	0.000864034	0.00155198	0.0431045	0.0218201	0.000864034	0.000607445	0.000530835	0.000530835	0.0105728	0.0105728	0.00571261	0.00985833	0.00565659	0.00565659	0.0109691	0.0214674	0.000135517	2.95236e-06	0.00148357	0.0368264	0.0051214	0.0368264	0.0105728	2.8205e-05	0.00565659	0.00565659	>0.05	0.026708	1.15982e-30	2.2448e-21	7.4826e-25	3.32274e-05	0.000864034	0.0329933	0.014233	2.95236e-06	>0.05	0.000864034	0.0356222	0.000530835	0.00338376	0.0105936	0.0356222	0.000530835
qual40: adj p	2.83152e-05	0.0104449	0.00544676	0.00272871	0.0151134	0.000753893	0.00131248	0.0395386	0.0224984	0.00249725	0.00273317	0.0004059	0.0004059	0.00925861	0.00925861	0.00501319	>0.05	0.00222127	0.00222127	0.00875772	0.0151134	0.00249725	6.93208e-05	0.00131248	>0.05	0.0103385	>0.05	0.034109	7.26769e-06	0.017495	0.017495	>0.05	0.0442431	7.39739e-30	1.78099e-20	2.73709e-24	3.4088e-05	0.000753893	>0.05	0.0111516	1.85868e-05	>0.05	0.000753893	0.0326282	0.0004059	0.00259467	0.00925861	0.0326282	0.000914249
qual45: adj p	7.09458e-06	0.00859829	0.00859829	0.00235183	0.023601	0.000641628	0.00111652	0.0339247	0.0240432	0.00775227	0.00827861	0.000342014	0.000342014	0.00827861	0.00827861	0.00458355	0.0196071	0.00167867	0.00167867	0.00775227	0.0240432	0.000932687	1.46902e-05	0.00458355	>0.05	0.0238367	>0.05	0.0305414	2.24808e-06	0.0169716	0.0169716	>0.05	0.0190861	1.49557e-28	1.96113e-20	5.94899e-22	5.88116e-05	0.000641628	>0.05	0.00443834	4.57601e-06	>0.05	0.000641628	0.0290707	0.000342014	0.00235183	0.00827861	0.0290707	0.000756569
qual50: adj p	1.92531e-06	0.00894034	0.00452963	0.00228194	0.0233305	0.000197995	0.000318461	0.0170924	0.0131738	0.00399386	0.00452963	0.000318461	0.000318461	0.0255984	>0.05	0.0159242	0.0194681	0.00858285	0.00858285	0.024315	>0.05	0.000377377	7.78317e-06	0.00452963	>0.05	>0.05	>0.05	>0.05	1.82201e-06	>0.05	>0.05	>0.05	0.0189203	2.62973e-24	5.45706e-18	8.36328e-19	0.000392766	0.000197995	>0.05	0.00150797	1.43821e-06	0.0171353	0.000522906	0.00858285	9.82418e-05	0.000522906	0.00228194	0.00858285	0.000305586
Gene Ontology	GO:0000398: mRNA splicing, via spliceosome	GO:0000981: DNA-binding transcription factor activity, RNA polymerase II-specific	GO:0003677: DNA binding	GO:0003723: RNA binding	GO:0003729: mRNA binding	GO:0003735: structural constituent of ribosome	GO:0003924: GTPase activity	GO:0004312: fatty acid synthase activity	GO:0004315: 3-oxoacyl-[acyl-carrier-protein] synthase activity	GO:0004497: monooxygenase activity	GO:0004553: hydrolase activity, hydrolyzing O-glycosyl compounds	GO:0005351: carbohydrate:proton symporter activity	GO:0005506: iron ion binding	GO:0005525: GTP binding	GO:0005739: mitochondrion	GO:0005762: mitochondrial large ribosomal subunit	GO:0005840: ribosome	GO:0005887: plasma membrane	GO:0005975: carbohydrate metabolic process	GO:0006351: DNA-templated transcription	GO:0006355: regulation of DNA-templated transcription	GO:0006412: translation	GO:0006633: fatty acid biosynthetic process	GO:0008270: zinc ion binding	GO:0008643: carbohydrate transport	GO:0015031: protein transport	GO:0016020: membrane	GO:0016021: membrane	GO:0016491: oxidoreductase activity	GO:0016705: oxidoreductase activity, acting on paired donors, with incorporation or reduction of molecular oxygen	GO:0016740: transferase activity	GO:0016746: acyltransferase activity	GO:0020037: heme binding	GO:0022627: cytosolic small ribosomal subunit	GO:0022857: transmembrane transporter activity	GO:0031177: phosphopantetheine binding	GO:0031224: obsolete intrinsic component of membrane	GO:0044550: secondary metabolite biosynthetic process	GO:0055085: transmembrane transport	GO:0071949: FAD binding
no_cutoff: adj p	>0.05	9.58549e-08	7.12418e-06	>0.05	>0.05	>0.05	>0.05	0.00107502	0.0208633	1.16199e-07	1.16199e-07	9.70316e-07	0.000244385	>0.05	>0.05	>0.05	>0.05	2.82404e-06	5.23897e-11	2.6462e-10	0.000148236	>0.05	0.0208633	2.6462e-10	9.70316e-07	>0.05	3.12605e-05	0.020807	0.000178761	2.00995e-05	0.0035664	>0.05	0.00161547	>0.05	2.4408e-40	9.70535e-05	1.753e-14	0.000221562	5.80636e-44	0.000221562
qual5: adj p	>0.05	0.0258005	>0.05	>0.05	>0.05	>0.05	>0.05	>0.05	>0.05	0.000246228	0.00591582	>0.05	>0.05	>0.05	>0.05	>0.05	>0.05	0.0170293	8.00448e-06	0.00284416	>0.05	>0.05	>0.05	>0.05	>0.05	>0.05	0.00142543	>0.05	>0.05	>0.05	>0.05	>0.05	>0.05	>0.05	6.85706e-16	>0.05	1.03653e-06	>0.05	4.80463e-19	0.0491967
qual10: adj p	>0.05	1.09678e-07	3.53749e-06	>0.05	>0.05	>0.05	>0.05	3.89214e-05	0.00196612	5.22556e-08	1.05954e-07	1.12207e-05	0.000563534	>0.05	>0.05	>0.05	>0.05	5.98617e-07	8.17051e-11	9.77223e-10	0.000304374	>0.05	0.00088749	4.09781e-09	1.12207e-05	>0.05	3.1477e-06	0.0406621	0.000903618	2.15258e-05	9.36083e-05	0.0118677	0.000313656	>0.05	3.48733e-39	1.68392e-07	2.68559e-14	3.26573e-06	8.72451e-42	7.92976e-07
qual15: adj p	>0.05	8.42733e-08	4.27134e-08	>0.05	>0.05	>0.05	>0.05	0.000220666	0.000754013	3.82773e-06	2.33324e-06	7.57935e-05	0.00055272	>0.05	>0.05	>0.05	>0.05	9.20446e-07	8.60285e-11	7.78073e-11	4.75007e-05	>0.05	0.00243035	3.90077e-10	7.57935e-05	>0.05	9.34548e-06	0.0419705	>0.05	9.83494e-05	0.000754013	0.0373009	0.000168222	>0.05	4.34787e-33	1.32024e-06	2.73273e-14	7.23833e-05	1.20889e-34	9.11044e-05
qual20: adj p	>0.05	1.63078e-07	9.77892e-09	>0.05	>0.05	>0.05	>0.05	0.000414913	0.000414913	8.63287e-05	7.53852e-05	0.000414913	0.00558687	>0.05	>0.05	>0.05	>0.05	2.67399e-05	1.39843e-09	5.2691e-11	0.000290969	>0.05	0.00310171	2.38689e-09	0.000414913	>0.05	3.70305e-05	>0.05	>0.05	0.00230547	0.00850367	0.0307184	0.00220461	>0.05	1.46067e-29	5.0582e-06	7.9481e-13	0.000123405	2.3896e-30	0.000996062
qual25: adj p	0.000757238	8.38463e-08	1.22165e-08	2.17376e-05	0.00611545	0.0003457	0.0322074	0.00695321	0.00486054	0.000329889	4.50671e-05	0.000947358	0.00911477	0.0322074	0.000215797	0.00270441	0.0234998	3.05124e-05	1.58346e-09	9.83403e-11	6.62954e-05	0.017632	0.0204781	2.06585e-09	0.000947358	0.00695321	6.46667e-05	0.0213224	0.0290397	0.00695321	0.00695321	>0.05	0.00489258	0.0177608	2.97555e-28	2.12139e-05	8.03343e-13	0.0010619	2.98896e-28	0.00108044
qual30: adj p	0.000907881	2.87968e-06	6.06346e-07	4.19139e-05	0.00316281	0.000107712	0.041906	0.0054074	0.00375437	0.000184311	0.000184311	0.000278397	0.00390352	0.0227346	4.19139e-05	0.00316281	0.00788213	3.75705e-05	7.23485e-08	1.35748e-09	0.000609668	0.00601218	0.0151405	5.37124e-07	0.000278397	0.00706802	4.7707e-05	0.00793931	0.00573233	0.00454463	0.00540683	>0.05	0.00316281	0.0185447	4.74544e-29	1.34963e-05	3.75676e-13	0.000292873	1.68536e-28	0.00125863
qual35: adj p	0.000283789	2.28661e-06	3.84505e-06	0.000175843	0.00799608	2.1127e-05	0.0238623	0.0139134	0.0118456	0.00027434	0.000279165	0.000263623	0.0080888	0.0131155	3.04198e-05	0.00352687	0.00466154	6.27221e-06	4.98962e-08	5.6762e-09	0.000662476	0.00189299	0.0332831	9.91115e-07	0.000263623	0.00799608	1.18815e-05	0.00462099	0.00466154	0.00692668	0.0118456	>0.05	0.00435901	0.0201129	2.52974e-29	3.04198e-05	2.8875e-13	0.000606944	2.37322e-30	0.000572526
qual40: adj p	0.000468951	9.05947e-06	2.77813e-06	0.000386168	0.0469452	4.79082e-05	0.00839086	0.0105794	0.009446	0.000230104	0.000141042	0.000141042	0.0107066	0.00469133	1.39577e-05	0.0212102	0.0033438	5.80663e-06	1.02583e-08	7.13492e-09	0.00195719	0.00154948	0.0244745	7.17842e-07	0.000141042	0.00963888	8.11101e-05	0.0244745	0.00434844	0.00224677	0.00879656	0.0295911	0.00222452	0.0030398	8.29817e-29	0.000164955	4.43189e-12	0.00195719	1.33704e-29	0.00107461
qual45: adj p	0.00164896	8.27306e-06	8.95731e-07	0.000852772	0.0257455	3.04825e-06	0.00415711	0.00917308	0.00810025	2.11104e-05	1.10487e-05	0.000203359	0.00546595	0.00251712	1.10487e-05	0.0221181	0.000265602	3.32483e-06	1.51183e-08	1.75908e-08	0.00251322	4.49001e-05	0.0221181	1.39832e-06	0.000203359	0.0099966	0.000114856	0.0317473	0.00750167	0.000910431	0.00745062	0.025331	0.00160883	0.00310084	4.40171e-29	4.27513e-05	1.03629e-10	0.000265602	6.68797e-31	0.00036212
qual50: adj p	0.00464966	3.09508e-05	1.29929e-07	0.00155204	0.0493122	1.01947e-06	0.00189373	0.00326594	0.0256178	1.91618e-05	1.24457e-05	0.000943539	0.0287126	0.00288602	1.91618e-05	0.0229378	9.81048e-05	7.68954e-06	3.59751e-09	3.6182e-09	0.00885222	1.72146e-05	0.0229378	1.16702e-06	0.000943539	0.046558	0.000503202	0.0222069	0.00560327	0.00483697	0.00309986	0.0256178	0.00663527	0.00325168	1.63244e-25	1.44765e-05	8.20919e-09	0.000110658	4.48961e-28	0.000196567
																																						FIG 7. IDs with a significant enrichment of mutations
[truncated: 9 more columns]

## Sheet: FIG7 Up-regulation
Over-expressed InterPro IDs	padj (BH)
FAD/NAD(P)-binding domain superfamily	0.0373134
NAD(P)-binding domain superfamily	5.20731e-05
Cytochrome P450	0.0134532
Cytochrome P450 superfamily	0.0134532
Cytochrome P450, conserved site	0.00457302
Cytochrome P450, E-class, group I	0.0373134
MFS transporter superfamily	0.0373134
Polyketide synthase, phosphopantetheine-binding domain	0.00653953
Acyl transferase	0.0381281
Polyketide synthase, dehydratase domain superfamily	0.0373134
Acyl transferase domain superfamily	0.0396308
Malonyl-CoA ACP transacylase, ACP-binding	0.0373134
Polyketide synthase, beta-ketoacyl synthase domain	0.0442715
Polyketide/metazoan fatty acid synthase, dehydratase domain	0.0373134
Beta-ketoacyl synthase, C-terminal	0.0396308
Beta-ketoacyl synthase, N-terminal	0.0493477
Rhodopsin domain, fungi	0.0381281
Over-expressed Gene Ontology IDs	padj (BH)
GO:0004497: monooxygenase activity	0.0191598
GO:0020037: heme binding	0.0188113
GO:0016705: oxidoreductase activity, acting on paired donors, with incorporation or reduction of molecular oxygen	0.0191598
GO:0055085: transmembrane transport	0.0191598
GO:0022857: transmembrane transporter activity	0.0306231
GO:0016491: oxidoreductase activity	0.00111101
GO:0031177: phosphopantetheine binding	0.0191598
GO:0044550: secondary metabolite biosynthetic process	0.0191598
FIG 7. IDs with a significant enrichment of mutations

## Sheet: TABLE1
	Strain	Replicates	Ergosta-5,8,22-trienol (lichesterol ) m/z 363.5 RT 15.14	Ergosta, 5,7,22-trienol (Ergosterol) m/z 363.5 RT 15.57	Ergosta-5,7,24(28)-trienol (5-Dedydroepisterol) m/z 363.5 RT 16.22	Ergosta-5,8,22,24(28)-tetraen-ol m/z 466.5 RT 15.87	Ergosta-5,7-dienol m/z 365.5 RT 16.32min	Ergosta-7,22,24(28)-trienol m/z 343.5 RT 16.07	ergosta,7,24(28)-dienol (episterol) m/z 343.5 RT 16.48	4,4,14-Trimethylcholesta-8,24(28)-dienol (Lanosterol) m/z 393.5 RT 16.86	4-Methylergosta-8.24(28)-dienol (4-Methylfecosterol) m/z 379.5 RT 17.03	4,4,14-rimethylergosta-8,24(28)-dienol (Eburicol) m/z 407.5 RT 17.49	4,4-Dimethylergosta-8,24(28)-dienol m/z 408.5 RT 17.811
	WT	1st	0.0201437	1.3086	0.0180297	0.0256022	0.0340098	0.00184613	0.0373199	0.0155248	0.00535961	0.0210552	0.00824692
		2nd	0.0215362	1.3093	0.0203391	0.0280034	0.0316889	0.00168732	0.0380231	0.0154103	0.00519809	0.0198317	0.0085442
		Mean	0.0208399	1.30895	0.0191844	0.0268028	0.0328493	0.00176673	0.0376715	0.0154676	0.00527885	0.0204435	0.00839556
		SD	0.000984648	0.000498202	0.00163299	0.00169792	0.00164111	0.000112293	0.00049724	8.09107e-05	0.000114209	0.000865097	0.000210204
	ATSec
		1st	0.030551	2.17449	0.0153922	0.0397813	0.0135767	0.00404436	0.0278631	0.0213627	0.0146296	0.0510674	0.0208447
		2nd	0.0182335	1.24462	0.00908572	0.0277489	0.00766848	0.00216961	0.0178701	0.0135198	0.00917951	0.0346095	0.0128852
		Mean	0.0243923	1.70956	0.0122389	0.0337651	0.0106226	0.00310698	0.0228666	0.0174413	0.0119046	0.0428384	0.0168649
		SD	0.00870973	0.65752	0.00445933	0.00850821	0.00417776	0.00132565	0.00706611	0.0055458	0.0038538	0.0116375	0.00562817
TABLE 1. Sterol composition/content of A. terreus wild-type (WT) and A. terreus sector (ATSec).

## Sheet: S1 FIG 1
Quality score cutoff	Genes with Mutations (%)
0	45.6
5	42.9
10	39.6
15	36.7
20	34.9
25	33.7
30	33.2
35	33.1
40	32.4
45	32.1
50	32.1
S1 FIG 1. Mutation Percentage

## Sheet: S1 FIG 2
	sec211_C1h_1	sec211_C1h_2	sec211_C1h_3	sec211_C4h_1	sec211_C4h_2	sec211_C4h_3	sec211_T1h_1	sec211_T1h_2	sec211_T1h_3	sec211_T4h_1	sec211_T4h_2	sec211_T4h_3	wt211_C1h_1	wt211_C1h_2	wt211_C1h_3	wt211_C4h_1	wt211_C4h_2	wt211_C4h_3	wt211_T1h_1	wt211_T1h_2	wt211_T1h_3	wt211_T4h_1	wt211_T4h_2	wt211_T4h_3
HFD88_000547	-0.648162	-0.592484	-0.661154	-0.642648	-0.49371	-0.49063	-0.410177	0.036027	-0.627201	-0.458644	-0.478574	-0.472234	-0.577765	-0.63918	-0.659504	-0.617847	-0.677294	-0.721234	2.02408	1.38026	2.03536	1.95462	1.53018	0.907921
HFD88_001331	-0.603918	-0.771621	-0.397519	-0.683699	-0.677445	-0.689405	0.19773	-0.460032	0.0345363	-0.622008	-0.640533	-0.619125	-0.391066	-0.287599	-0.541808	-0.759764	-0.743185	-0.582892	1.09645	0.660689	0.925276	2.0568	2.56501	1.93513
HFD88_003071	-0.50978	-0.164021	-0.591484	-0.523711	-0.874149	-0.50328	0.108176	0.651708	0.113673	-0.514036	-0.375039	-0.308798	-0.748436	-0.463241	-0.69573	-1.25663	-1.15738	-1.14581	2.26562	1.09031	1.65023	0.906688	1.77573	1.26939
HFD88_004508	-0.345447	-0.327597	-0.331385	-0.302507	-0.332429	-0.308542	-0.281016	-0.318047	-0.336128	-0.287932	-0.305469	-0.26838	-0.358715	-0.36141	-0.377986	-0.371023	-0.37356	-0.366679	-0.296739	-0.253742	-0.30612	1.18334	4.14234	1.48518
HFD88_007152	0.135475	0.319881	0.177207	1.27476	1.4675	1.45171	-0.428313	-0.0735234	-0.781334	-0.102649	-0.872444	-0.427889	-1.09415	-0.76766	-1.30708	-0.423306	-1.36116	-0.708667	-0.0585088	1.85618	-0.626052	2.22268	0.504997	-0.377646
HFD88_008001	-0.638406	-0.697624	-0.654829	-0.593331	-0.616909	-0.630325	1.15746	0.37401	0.0439065	-0.150008	-0.239535	-0.364373	-0.704782	-0.70467	-0.693006	-0.630428	-0.699629	-0.678788	0.132934	-0.0622655	0.21261	2.08473	2.77791	1.97535
HFD88_009832	0.280613	-0.63861	0.151289	-0.621544	-0.551416	-0.351737	-0.376727	-0.531209	-0.317103	-0.415956	-0.49419	-0.237957	-0.658798	-0.864946	-0.743071	-1.00863	-1.02931	-0.850679	1.67587	0.734533	1.02388	1.91442	2.42076	1.49052
HFD88_001982	-0.67208	-0.743112	-0.592409	-0.564862	-0.630449	-0.595821	-0.765511	-0.729462	-0.809643	-0.535767	-0.507993	-0.602083	-0.390407	-0.403454	-0.432534	-0.29965	-0.261799	-0.425822	1.90858	1.45956	2.05033	1.66224	1.72139	1.16076
HFD88_006221	-0.163937	-0.510715	-0.360364	-0.502274	-0.378574	-0.563468	0.04614	0.151749	-0.325805	-0.49597	-0.576439	-0.509535	-0.508607	-0.615479	-0.513709	-0.974292	-0.796932	-0.74539	0.980275	0.240019	0.647233	1.36755	3.42105	1.68748
HFD88_001608	-0.231739	-0.657617	0.78118	-0.0649696	-0.0416679	-0.242134	2.54185	0.450385	2.08426	0.280106	0.37535	0.256893	-1.19024	-1.17311	-1.13291	-1.24353	-1.3175	-1.29358	0.518228	-0.00486275	0.366006	-0.0552673	1.05122	-0.056357
HFD88_003171	-0.675433	-0.110834	-0.205336	-0.533245	-0.766438	-0.877467	0.0458119	0.577228	0.105332	-0.488545	-0.408606	-0.426373	-0.980083	-0.939465	-0.760205	-0.981659	-0.923621	-0.762184	1.36266	0.935417	2.13535	1.2873	2.14185	1.24855
HFD88_004019	-0.322394	-0.445934	-0.0118394	-0.154378	-0.323952	-0.375112	1.13564	0.0590747	1.00052	-0.0510522	-0.0997991	-0.211575	-0.886901	-0.753618	-0.863369	-0.830522	-0.844902	-0.808972	-0.474511	-0.296875	-0.290288	0.99945	3.59911	1.2522
HFD88_005646	-0.235655	-0.610869	0.0153906	-0.37526	-0.316087	-0.396503	0.447462	-0.215385	0.332157	-0.507139	-0.587527	-0.64361	-0.662611	-0.778181	-0.636445	-0.924559	-0.881539	-0.859991	0.46693	0.0507017	0.729276	1.4755	3.25434	1.85961
HFD88_006259	0.587845	-0.964574	0.850984	0.341026	0.487268	0.653491	-0.0402852	-0.15865	0.653889	-0.223531	0.0424998	-0.0693409	-1.11625	-0.882535	-1.06436	-1.45815	-1.0611	-1.4051	0.421063	0.366807	-0.181289	0.230736	3.21292	0.77663
HFD88_007272	-0.757192	-0.690851	-0.414804	-0.699789	-0.690096	-0.735771	0.0517296	0.0116465	-0.154778	-0.586253	-0.705737	-0.640197	-0.660459	-0.528379	-0.397996	-0.83043	-0.636346	-0.567391	2.02748	1.07467	1.46277	1.26915	2.38379	1.41523
HFD88_010172	0.0349174	-0.260102	0.787604	-0.0763597	-0.187408	-0.337082	1.48715	1.05706	1.44877	-0.451966	-0.736425	-0.66334	-1.18675	-1.17037	-0.963522	-1.4078	-1.40621	-1.28527	0.958828	0.0760029	0.810941	0.618177	1.73381	1.11936
S1 FIG 2. Over-expressed Genes (InterPro)

[truncated: 3 more sheets: S1 FIG 3, S1 FIG 4, S1 FIG 5]
