# Supplementary material for: Aspergillus terreus sectorization: a morphological phenomenon shedding light on amphotericin B resistance mechanism
Source: mBio. 2025 Feb 25;16(4):e03926-24. doi: 10.1128/mbio.03926-24 (PMC11980562; doi:10.1128/mbio.03926-24)
Supplement: Supplemental legends — Legends for Files S2 and S3. [file mbio.03926-24-s0004.txt]

Supplemental 2 (Supplemental 2.csv) contains the InterPro and Gene Ontology annotations we found using InterProScan.
Supplemental 3 (Supplemental 3.xlsx) contains the numerical data used in table and figures.
